# Supplementary material for: Dopamine drives persistent remodelling of the maternal brain
Source: Nature. 2026 May 20;654(8118):465–75. doi: 10.1038/s41586-026-10509-4 (PMC13253353; doi:10.1038/s41586-026-10509-4)
Supplement: Supplementary file 3 — This file contains Supplementary Tables 1–19. [file 41586_2026_10509_MOESM3_ESM.xlsx]

## Sheet: Table 1
RE v NP dHF	baseMean	log2FoldChange	lfcSE	stat	pvalue	padj		RE v NP NAc	baseMean	log2FoldChange	lfcSE	stat	pvalue	padj		RE v NP mPOA	baseMean	log2FoldChange	lfcSE	stat	pvalue	padj		RE v NP LC	baseMean	log2FoldChange	lfcSE	stat	pvalue	padj		RE v NP vHF	baseMean	log2FoldChange	lfcSE	stat	pvalue	padj		RE v NP DRN	baseMean	log2FoldChange	lfcSE	stat	pvalue	padj		RE v NP PVN	baseMean
0610007P14Rik	566.4	-0.0293243	0.0871278	-0.336566	0.736444	0.929523		0610007P14Rik	327.552	0.0955576	0.151688	0.62996	0.528721	0.987543		0610007P14Rik	358.028	0.00540489	0.140514	0.0384652	0.969317	0.999957		0610007P14Rik	913.978	-0.0303791	0.19807	-0.153376	0.878102	0.999801		0610007P14Rik	547.137	0.155817	0.09863	1.57981	0.114149	0.924891		0610007P14Rik	1091.87	-0.159203	0.11531	-1.38065	0.167385	0.880122		0610007P14Rik	458.978
0610009B22Rik	177.923	-0.0272891	0.15997	-0.170589	0.864547	NA		0610009B22Rik	120.045	0.0399401	0.227296	0.175719	0.860515	NA		0610009B22Rik	174.002	0.0460575	0.201623	0.228434	0.819309	0.999957		0610009B22Rik	545.513	0.0337772	0.248419	0.135969	0.891846	0.999801		0610009B22Rik	213.809	0.055303	0.158121	0.349751	0.726525	0.999985		0610009B22Rik	527.448	0.205176	0.164403	1.24801	0.212028	0.919767		0610009B22Rik	197.403
0610009O20Rik	562.691	0.0442919	0.0918889	0.482016	0.629795	0.885674		0610009O20Rik	371.831	0.0377155	0.136498	0.276309	0.782311	0.999481		0610009O20Rik	406.148	0.0840337	0.141704	0.59302	0.553167	0.999957		0610009O20Rik	1302.59	0.12384	0.172416	0.718261	0.472596	0.999801		0610009O20Rik	573.619	-0.0303945	0.0893813	-0.340054	0.733816	0.999985		0610009O20Rik	1253.9	0.106483	0.168615	0.631513	0.527705	0.988795		0610009O20Rik	511.138
0610010F05Rik	649.01	0.00775852	0.0977303	0.079387	0.936725	0.988002		0610010F05Rik	446.33	0.240352	0.131896	1.82229	0.0684115	0.473216		0610010F05Rik	667.001	0.00157508	0.153671	0.0102497	0.991822	0.999957		0610010F05Rik	1720.86	0.0593187	0.155914	0.380457	0.703606	0.999801		0610010F05Rik	710.893	-4.9421e-05	0.102621	-0.000481589	0.999616	0.999985		0610010F05Rik	1817.63	-0.191113	0.131909	-1.44883	0.147386	0.858407		0610010F05Rik	699.299
0610010K14Rik	284.105	0.0999109	0.125363	0.796974	0.425466	0.788061		0610010K14Rik	181.718	-0.158734	0.193383	-0.820827	0.411745	0.9571		0610010K14Rik	207.194	0.0204817	0.197612	0.103646	0.91745	0.999957		0610010K14Rik	534.861	0.0759227	0.25044	0.303157	0.76177	0.999801		0610010K14Rik	245.221	0.175394	0.133089	1.31787	0.187546	0.999985		0610010K14Rik	654.444	0.131609	0.158063	0.832632	0.405052	0.988795		0610010K14Rik	289.081
0610011F06Rik	276.395	0.0201687	0.12099	0.166698	0.867608	0.969476		0610011F06Rik	167.11	-0.150658	0.202153	-0.745265	0.456111	NA		0610011F06Rik	342.895	-0.0708858	0.177334	-0.39973	0.689356	0.999957		0610011F06Rik	772.836	-0.0633656	0.213448	-0.296866	0.766569	0.999801		0610011F06Rik	298.83	-0.0290938	0.123686	-0.235223	0.814035	0.999985		0610011F06Rik	1053.45	0.135854	0.131356	1.03425	0.301021	0.964783		0610011F06Rik	401.867
0610030E20Rik	299.96	0.0866458	0.12088	0.716792	0.473503	0.817913		0610030E20Rik	204.278	0.0132465	0.176865	0.074896	0.940297	0.999866		0610030E20Rik	200.988	-0.0508239	0.198331	-0.256258	0.797752	0.999957		0610030E20Rik	470.9	-0.0626056	0.26844	-0.23322	0.81559	0.999801		0610030E20Rik	273.58	0.231324	0.122403	1.88986	0.0587768	0.784438		0610030E20Rik	459.757	0.0310428	0.21286	0.145837	0.88405	0.993408		0610030E20Rik	203.036
0610037L13Rik	845.032	0.128167	0.0839068	1.52749	0.126638	0.477968		0610037L13Rik	461.514	0.0125832	0.13677	0.0920028	0.926696	0.999481		0610037L13Rik	496.644	0.064528	0.136293	0.473449	0.635893	0.999957		0610037L13Rik	1456.59	0.0243917	0.163306	0.149362	0.881268	0.999801		0610037L13Rik	776.358	0.13399	0.0883109	1.51725	0.129202	0.95028		0610037L13Rik	1306	-0.0540545	0.158934	-0.340106	0.733776	0.993408		0610037L13Rik	557.636
0610040J01Rik	67.2462	0.0310112	0.271617	0.114173	0.909101	NA		0610040J01Rik	32.0148	0.187203	0.440884	0.424608	0.671122	NA		0610040J01Rik	30.7285	0.32356	0.480638	0.673188	0.500827	0.999957		0610040J01Rik	79.0169	0.123122	0.61617	0.199818	0.841623	0.999801		0610040J01Rik	54.4644	0.327994	0.310547	1.05618	0.290884	0.999985		0610040J01Rik	75.6269	0.433638	0.432306	1.00308	0.315822	0.972691		0610040J01Rik	38.4252
1110001J03Rik	185.713	-0.0180207	0.138224	-0.130373	0.896272	NA		1110001J03Rik	110.803	0.0387395	0.247388	0.156594	0.875565	NA		1110001J03Rik	164.241	0.0546107	0.207433	0.263269	0.792343	0.999957		1110001J03Rik	584.82	-0.0530282	0.2406	-0.2204	0.825559	0.999801		1110001J03Rik	186.736	0.193447	0.150103	1.28876	0.197481	0.999985		1110001J03Rik	725.298	0.0450255	0.213782	0.210614	0.833188	0.993408		1110001J03Rik	198.608
1110002E22Rik	144.847	0.294889	0.234662	1.25666	0.208878	NA		1110002E22Rik	8.27939	0.937401	0.95202	0.984644	0.324799	NA		1110002E22Rik	3.35227	-1.74479	1.40567	-1.24125	0.214512	0.999957		1110002E22Rik	3.82675	-0.89038	2.58315	-0.344688	0.730329	NA		1110002E22Rik	126.289	-0.0070235	0.252294	-0.0278386	0.977791	0.999985		1110002E22Rik	12.8113	-1.6545	1.6944	-0.976449	0.328842	0.974148		1110002E22Rik	6.10701
1110004E09Rik	319.556	0.0777132	0.110262	0.704804	0.480933	0.821405		1110004E09Rik	213.545	-0.142739	0.181194	-0.787771	0.43083	0.963556		1110004E09Rik	248.781	-0.0196805	0.194311	-0.101283	0.919325	0.999957		1110004E09Rik	581.132	-0.116751	0.243242	-0.479981	0.631241	0.999801		1110004E09Rik	328.342	-0.223012	0.173301	-1.28685	0.198148	0.999985		1110004E09Rik	749.003	-0.00950062	0.248799	-0.0381859	0.969539	0.996277		1110004E09Rik	356.489
1110004F10Rik	1484.74	0.00971509	0.074981	0.129567	0.896909	0.975227		1110004F10Rik	1033.96	0.0145321	0.0915188	0.158788	0.873836	0.999481		1110004F10Rik	1130.83	0.012692	0.0922558	0.137574	0.890577	0.999957		1110004F10Rik	1964.59	0.0662784	0.148207	0.447203	0.654729	0.999801		1110004F10Rik	1444.08	0.036088	0.0754464	0.478326	0.632418	0.999985		1110004F10Rik	2272.7	0.0599905	0.100603	0.596308	0.550969	0.988795		1110004F10Rik	1291.66
1110007C09Rik	59.3746	0.131195	0.246	0.533313	0.593817	NA		1110007C09Rik	42.8766	-0.0499857	0.427447	-0.11694	0.906908	NA		1110007C09Rik	43.195	0.130358	0.396168	0.329047	0.74212	0.999957		1110007C09Rik	217.547	-0.120023	0.384169	-0.312422	0.75472	0.999801		1110007C09Rik	53.4785	0.363262	0.269067	1.35008	0.17699	0.999985		1110007C09Rik	173.727	-0.0738979	0.337833	-0.218741	0.826852	0.993408		1110007C09Rik	89.2341
1110008F13Rik	549.587	0.0231724	0.0884407	0.262011	0.793313	0.951485		1110008F13Rik	285.757	-0.0672371	0.155711	-0.431807	0.665881	0.993553		1110008F13Rik	318.829	0.0665747	0.155297	0.428692	0.668147	0.999957		1110008F13Rik	1274.14	0.0844619	0.172851	0.48864	0.625097	0.999801		1110008F13Rik	585.291	0.139794	0.102935	1.35807	0.17444	0.998874		1110008F13Rik	1212.73	0.203114	0.111194	1.82667	0.0677488	0.69593		1110008F13Rik	373.369
1110008L16Rik	111.64	-0.180034	0.192147	-0.936962	0.348778	NA		1110008L16Rik	70.3902	0.184232	0.29712	0.62006	0.535219	NA		1110008L16Rik	102.305	-0.308318	0.285561	-1.07969	0.28028	0.999957		1110008L16Rik	255.734	0.0165415	0.358826	0.0460991	0.963231	0.999801		1110008L16Rik	122.845	0.322758	0.193371	1.66911	0.095095	0.888628		1110008L16Rik	226.24	0.523601	0.437927	1.19564	0.231838	0.934808		1110008L16Rik	119.939
1110008P14Rik	816.548	-0.0371329	0.0796952	-0.465937	0.641261	0.890831		1110008P14Rik	266.401	-0.0184869	0.154913	-0.119337	0.905008	0.999481		1110008P14Rik	335.486	0.271097	0.158757	1.70762	0.0877062	0.999957		1110008P14Rik	2313.89	0.091431	0.155632	0.587481	0.556881	0.999801		1110008P14Rik	958.446	0.126392	0.084944	1.48794	0.136765	0.957887		1110008P14Rik	1992.01	0.0940555	0.130828	0.718922	0.472189	0.988795		1110008P14Rik	421.519
1110012L19Rik	130.325	0.209072	0.180091	1.16092	0.245672	NA		1110012L19Rik	69.1461	-0.181203	0.300044	-0.603919	0.545897	NA		1110012L19Rik	104.088	-0.0413625	0.266025	-0.155484	0.87644	0.999957		1110012L19Rik	310.018	-0.028959	0.323599	-0.0894901	0.928692	0.999801		1110012L19Rik	133.191	0.202264	0.208024	0.972309	0.330897	0.999985		1110012L19Rik	342.124	0.265384	0.255704	1.03786	0.299337	0.964059		1110012L19Rik	147.049
1110017D15Rik	27.364	0.280951	0.460568	0.610009	0.541856	NA		1110017D15Rik	22.1966	0.181333	0.544251	0.333178	0.739	NA		1110017D15Rik	36.0627	-0.240157	0.458822	-0.523421	0.600681	0.999957		1110017D15Rik	55.6967	0.430515	0.753722	0.571186	0.567874	0.999801		1110017D15Rik	20.7429	-0.416838	0.42168	-0.988516	0.3229	0.999985		1110017D15Rik	81.538	-0.543564	0.793789	-0.684771	0.493489	0.988795		1110017D15Rik	92.1839
1110032A03Rik	395.535	0.0452115	0.120966	0.373754	0.708587	0.919722		1110032A03Rik	312.698	0.0854933	0.146674	0.582882	0.559973	0.993553		1110032A03Rik	374.961	0.0665244	0.151393	0.439416	0.66036	0.999957		1110032A03Rik	1169.95	0.0898571	0.178874	0.502349	0.615422	0.999801		1110032A03Rik	430.945	0.000838006	0.111095	0.00754318	0.993981	0.999985		1110032A03Rik	912.18	0.0483099	0.14291	0.338044	0.73533	0.993408		1110032A03Rik	510.336
1110032F04Rik	144.431	-0.399418	0.167993	-2.37759	0.0174263	NA		1110032F04Rik	49.76	-0.585115	0.362528	-1.61398	0.106531	NA		1110032F04Rik	86.9164	0.0599432	0.300805	0.199276	0.842047	0.999957		1110032F04Rik	256.352	-0.511009	0.370695	-1.37852	0.168044	0.999801		1110032F04Rik	189.583	-0.368682	0.191591	-1.92432	0.0543144	0.762706		1110032F04Rik	319.795	0.017055	0.24399	0.0699005	0.944273	0.993652		1110032F04Rik	51.705
1110034G24Rik	107.196	0.0924178	0.180058	0.513266	0.607765	NA		1110034G24Rik	65.6781	0.134081	0.315836	0.424529	0.67118	NA		1110034G24Rik	56.1304	-0.206566	0.361464	-0.571472	0.56768	0.999957		1110034G24Rik	210.113	-0.0301017	0.386899	-0.0778025	0.937985	0.999801		1110034G24Rik	91.498	0.211825	0.23287	0.90963	0.363018	0.999985		1110034G24Rik	211.635	-0.0409062	0.259839	-0.157429	0.874907	0.993408		1110034G24Rik	70.7049
1110037F02Rik	1087.25	0.0748177	0.0646242	1.15774	0.246972	0.645781		1110037F02Rik	699.936	0.0204165	0.100754	0.202637	0.839419	0.999481		1110037F02Rik	723.055	-0.103616	0.102258	-1.01328	0.310928	0.999957		1110037F02Rik	1482.6	-0.0932024	0.163915	-0.568603	0.569625	0.999801		1110037F02Rik	1008.72	-0.0104936	0.0764992	-0.137172	0.890895	0.999985		1110037F02Rik	1502.04	-0.0805899	0.108745	-0.741091	0.458638	0.988795		1110037F02Rik	738.685
1110038F14Rik	138.686	0.370323	0.252927	1.46415	0.143154	NA		1110038F14Rik	71.1958	0.112852	0.341009	0.330936	0.740692	NA		1110038F14Rik	75.6322	0.0925993	0.395045	0.234402	0.814673	0.999957		1110038F14Rik	169.76	-0.461556	0.42947	-1.07471	0.282504	0.999801		1110038F14Rik	118.42	0.553224	0.1857	2.97912	0.00289078	0.200837		1110038F14Rik	216.935	-0.388624	0.348508	-1.11511	0.264804	0.948907		1110038F14Rik	92.1816
1110051M20Rik	1444.64	0.0371179	0.0596709	0.622044	0.533913	0.84726		1110051M20Rik	930.608	-0.109638	0.0913041	-1.2008	0.229827	0.816781		1110051M20Rik	1329.23	-0.0608754	0.0820739	-0.741714	0.45826	0.999957		1110051M20Rik	3182.74	-0.172301	0.123524	-1.39488	0.163053	0.999801		1110051M20Rik	1658.02	0.0812122	0.084381	0.962446	0.335826	0.999985		1110051M20Rik	3248.47	-0.0607073	0.082883	-0.732446	0.463896	0.988795		1110051M20Rik	1642.36
1110057K04Rik	627.517	0.11712	0.0802199	1.45999	0.144292	0.511133		1110057K04Rik	390.243	-0.0148448	0.132361	-0.112153	0.910702	0.999481		1110057K04Rik	353.533	0.110939	0.145067	0.764747	0.444422	0.999957		1110057K04Rik	1457.93	0.219252	0.164812	1.33032	0.183413	0.999801		1110057K04Rik	580.974	0.199827	0.104327	1.91539	0.0554423	0.766862		1110057K04Rik	1156.86	0.230842	0.112971	2.04337	0.0410161	0.590815		1110057K04Rik	425.105
1110058L19Rik	201.649	0.0587981	0.13971	0.420857	0.67386	NA		1110058L19Rik	107.589	-0.0263484	0.242144	-0.108813	0.913351	NA		1110058L19Rik	137.602	0.181829	0.233867	0.777492	0.436869	0.999957		1110058L19Rik	521.349	-0.030234	0.255527	-0.11832	0.905814	0.999801		1110058L19Rik	213.288	0.174878	0.13933	1.25513	0.20943	0.999985		1110058L19Rik	486.731	0.168926	0.193362	0.873626	0.382322	0.984503		1110058L19Rik	176.989
1110059E24Rik	355.356	0.0614201	0.124842	0.491982	0.622732	0.883196		1110059E24Rik	237.084	0.0112353	0.180615	0.0622054	0.950399	0.999866		1110059E24Rik	282.138	-0.0838419	0.166928	-0.502264	0.615482	0.999957		1110059E24Rik	684.352	-0.0591808	0.22662	-0.261146	0.79398	0.999801		1110059E24Rik	289.191	-0.0416479	0.127341	-0.327058	0.743624	0.999985		1110059E24Rik	692.711	-0.00107925	0.157389	-0.00685721	0.994529	0.998334		1110059E24Rik	345.424
1110059G10Rik	217.437	0.156469	0.149883	1.04394	0.296513	0.69505		1110059G10Rik	143.36	0.378761	0.218074	1.73685	0.0824144	NA		1110059G10Rik	107.622	0.173986	0.266044	0.653973	0.513129	0.999957		1110059G10Rik	236.688	0.392581	0.365926	1.07284	0.283342	0.999801		1110059G10Rik	192.266	0.13888	0.140738	0.986801	0.32374	0.999985		1110059G10Rik	248.248	-0.146627	0.26908	-0.544919	0.585809	0.991028		1110059G10Rik	139.723
1110065P20Rik	469.015	-0.0704768	0.103107	-0.683527	0.494274	0.829756		1110065P20Rik	239.763	0.0349518	0.170429	0.205081	0.837509	0.999481		1110065P20Rik	296.53	0.0617342	0.155953	0.395852	0.692214	0.999957		1110065P20Rik	921.786	-0.156687	0.199331	-0.786062	0.431831	0.999801		1110065P20Rik	507.765	-0.010054	0.0950844	-0.105738	0.91579	0.999985		1110065P20Rik	1154.28	0.108712	0.140357	0.774541	0.438611	0.988795		1110065P20Rik	316.906
1190002N15Rik	462.553	-0.192165	0.129272	-1.48652	0.137142	0.498524		1190002N15Rik	327.359	-0.30458	0.145661	-2.09102	0.0365258	0.335653		1190002N15Rik	453.365	0.0936189	0.144771	0.646667	0.517847	0.999957		1190002N15Rik	1074.81	0.0231981	0.201358	0.115208	0.90828	0.999801		1190002N15Rik	388.168	-0.28167	0.140067	-2.01096	0.0443299	0.722593		1190002N15Rik	1371.72	0.187351	0.121383	1.54347	0.122716	0.817412		1190002N15Rik	380.472
1190003K10Rik	0	NA	NA	NA	NA	NA		1190003K10Rik	0	NA	NA	NA	NA	NA		1190003K10Rik	0	NA	NA	NA	NA	NA		1190003K10Rik	0	NA	NA	NA	NA	NA		1190003K10Rik	0.034955	0.214008	3.16291	0.0676619	0.946055	NA		1190003K10Rik	0	NA	NA	NA	NA	NA		1190003K10Rik	0.308138
1190005I06Rik	89.5305	-0.0625441	0.197066	-0.317376	0.750958	NA		1190005I06Rik	64.0536	0.130069	0.311424	0.41766	0.676196	NA		1190005I06Rik	67.3408	0.18098	0.319512	0.566427	0.571103	0.999957		1190005I06Rik	191.013	0.117798	0.407806	0.288857	0.772691	0.999801		1190005I06Rik	76.04	-0.0664404	0.247515	-0.26843	0.788369	0.999985		1190005I06Rik	190.534	0.32867	0.333824	0.984563	0.324839	0.973608		1190005I06Rik	98.7134
1190007I07Rik	107.254	0.0116974	0.196246	0.059606	0.952469	NA		1190007I07Rik	76.7329	0.0453796	0.295618	0.153507	0.877998	NA		1190007I07Rik	81.604	0.0708304	0.291574	0.242924	0.808064	0.999957		1190007I07Rik	228.186	-0.10244	0.381783	-0.26832	0.788453	0.999801		1190007I07Rik	107.272	0.111237	0.180709	0.61556	0.538185	0.999985		1190007I07Rik	271.304	0.322893	0.299237	1.07906	0.280563	0.956333		1190007I07Rik	79.5592
1200014J11Rik	514.117	0.103016	0.104878	0.982246	0.325979	0.721663		1200014J11Rik	337.9	0.0677978	0.139375	0.486442	0.626654	0.993553		1200014J11Rik	431.529	-0.0764655	0.13711	-0.557694	0.577053	0.999957		1200014J11Rik	1209.57	-0.165181	0.177211	-0.932116	0.351276	0.999801		1200014J11Rik	479.371	-0.0341299	0.100198	-0.340625	0.733386	0.999985		1200014J11Rik	1153.24	-0.165409	0.132256	-1.25067	0.211053	0.9189		1200014J11Rik	478.211
1300017J02Rik	6.95817	1.70568	0.853889	1.99754	0.045766	NA		1300017J02Rik	1.47924	0.61956	2.39282	0.258924	0.795694	NA		1300017J02Rik	4.30324	-1.04315	1.6316	-0.63934	0.522602	0.999957		1300017J02Rik	7.75602	-1.51636	2.06725	-0.733512	0.463246	NA		1300017J02Rik	3.29845	0.76962	1.51201	0.509004	0.610749	0.999985		1300017J02Rik	4.98507	-0.284808	3.23139	-0.088138	0.929767	NA		1300017J02Rik	4.5989
1500009C09Rik	1087.62	0.0113621	0.0695013	0.163481	0.87014	0.969652		1500009C09Rik	867.448	-0.0765751	0.0919818	-0.832502	0.405126	0.95401		1500009C09Rik	1225.18	-0.0056701	0.0835316	-0.0678796	0.945881	0.999957		1500009C09Rik	3733.6	-0.0159603	0.117618	-0.135696	0.892061	0.999801		1500009C09Rik	1264.64	0.0393357	0.0733357	0.536379	0.591697	0.999985		1500009C09Rik	3832.85	0.0841763	0.115329	0.729882	0.465462	0.988795		1500009C09Rik	1752.92
1500009L16Rik	149.975	0.100558	0.165725	0.606774	0.544001	NA		1500009L16Rik	112.28	-0.102284	0.241575	-0.423406	0.671999	NA		1500009L16Rik	203.697	-0.108921	0.208852	-0.521521	0.602004	0.999957		1500009L16Rik	236.681	-0.00826135	0.366752	-0.0225257	0.982029	0.999801		1500009L16Rik	202.63	0.172734	0.16449	1.05012	0.293663	0.999985		1500009L16Rik	395.135	0.0843017	0.230042	0.366462	0.71402	0.993408		1500009L16Rik	198.734
1500011B03Rik	1231.7	0.0194816	0.0688025	0.283153	0.77706	0.947378		1500011B03Rik	922.439	-0.151376	0.0901532	-1.6791	0.0931321	0.550446		1500011B03Rik	1462.6	-0.0949713	0.0783327	-1.21241	0.225355	0.999957		1500011B03Rik	2926.38	-0.195363	0.130554	-1.49642	0.134544	0.999801		1500011B03Rik	1321.47	0.0433594	0.0793519	0.546419	0.584778	0.999985		1500011B03Rik	3681.38	0.0998369	0.0830953	1.20147	0.229567	0.933571		1500011B03Rik	1591.41
1500011K16Rik	278.267	0.0303032	0.118274	0.256213	0.797786	0.951485		1500011K16Rik	152.671	0.00229671	0.201084	0.0114216	0.990887	NA		1500011K16Rik	166.988	0.00348704	0.212949	0.0163749	0.986935	0.999957		1500011K16Rik	534.833	-0.062399	0.250917	-0.248684	0.803605	0.999801		1500011K16Rik	274.543	0.218626	0.141992	1.53971	0.123631	0.942224		1500011K16Rik	607.431	-0.0487401	0.169594	-0.287392	0.773812	0.993408		1500011K16Rik	209.271
1500015O10Rik	106.472	0.587056	0.337297	1.74047	0.0817764	NA		1500015O10Rik	7.69601	1.91583	1.50182	1.27567	0.202073	NA		1500015O10Rik	1.7695	0.801738	3.20153	0.250424	0.80226	0.999957		1500015O10Rik	519.001	1.62188	0.498811	3.2515	0.00114798	0.0751721		1500015O10Rik	53.6643	-0.511256	0.64457	-0.793174	0.427676	0.999985		1500015O10Rik	167.02	0.83823	0.88895	0.942944	0.34571	0.976737		1500015O10Rik	26.6124
1520401A03Rik	1.66927	-1.91446	1.67754	-1.14124	0.253772	NA		1520401A03Rik	2.93979	-0.861647	1.6245	-0.530407	0.59583	NA		1520401A03Rik	5.04758	-0.590108	1.11439	-0.529533	0.596436	0.999957		1520401A03Rik	9.88004	-0.734495	1.80694	-0.406485	0.684386	NA		1520401A03Rik	2.64225	-0.169632	1.48323	-0.114367	0.908947	0.999985		1520401A03Rik	7.30967	-0.669461	1.85265	-0.361354	0.717835	0.993408		1520401A03Rik	2.54007
1600002H07Rik	138.222	0.0725591	0.179554	0.404108	0.686134	NA		1600002H07Rik	56.9177	0.0599837	0.335145	0.178978	0.857955	NA		1600002H07Rik	72.2749	-0.292385	0.347175	-0.842183	0.399685	0.999957		1600002H07Rik	282.583	0.10625	0.336246	0.315988	0.752012	0.999801		1600002H07Rik	116.792	0.000449256	0.196222	0.00228953	0.998173	0.999985		1600002H07Rik	293.212	-0.186387	0.234157	-0.79599	0.426038	0.988795		1600002H07Rik	109.776
1600002K03Rik	32.1891	-0.0289378	0.332323	-0.0870773	0.93061	NA		1600002K03Rik	21.0411	-0.48242	0.525957	-0.917223	0.359026	NA		1600002K03Rik	28.4158	0.202783	0.481788	0.420896	0.673831	0.999957		1600002K03Rik	74.0942	-0.0314605	0.633181	-0.0496864	0.960372	0.999801		1600002K03Rik	34.4574	0.604901	0.321549	1.88121	0.0599432	0.789862		1600002K03Rik	70.4433	0.0924409	0.501469	0.18434	0.853747	0.993408		1600002K03Rik	26.995
1600012H06Rik	287.988	-0.00651601	0.116637	-0.0558658	0.955449	0.990172		1600012H06Rik	178.972	0.0999442	0.190426	0.524846	0.59969	0.993553		1600012H06Rik	172.04	0.209346	0.205054	1.02093	0.307286	0.999957		1600012H06Rik	578.249	0.18193	0.243445	0.747314	0.454874	0.999801		1600012H06Rik	290.385	0.0365663	0.125496	0.291375	0.770765	0.999985		1600012H06Rik	502.306	0.0297598	0.19155	0.155363	0.876535	0.993408		1600012H06Rik	209.274
1600014C10Rik	554.306	-0.0223627	0.121775	-0.18364	0.854296	0.966747		1600014C10Rik	323.489	0.0547428	0.162986	0.335873	0.736966	0.999291		1600014C10Rik	509.825	-0.215013	0.131423	-1.63603	0.101833	0.999957		1600014C10Rik	1393.1	-0.300256	0.166216	-1.80643	0.0708519	0.942952		1600014C10Rik	510.295	0.0348896	0.100445	0.347349	0.728329	0.999985		1600014C10Rik	1767.03	0.0467796	0.101266	0.461949	0.644118	0.993275		1600014C10Rik	626.5
1600014C23Rik	0	NA	NA	NA	NA	NA		1600014C23Rik	0	NA	NA	NA	NA	NA		1600014C23Rik	0.0847694	0.885306	3.30351	0.267989	0.788707	NA		1600014C23Rik	1.72881	0.448602	3.51667	0.127565	0.898493	NA		1600014C23Rik	0.12778	0.561161	3.16124	0.177513	0.859106	NA		1600014C23Rik	2.37294	0.347283	3.22103	0.107817	0.914141	NA		1600014C23Rik	0.221117
1600014K23Rik	0.093369	0.646851	3.15896	0.204767	0.837754	NA		1600014K23Rik	0	NA	NA	NA	NA	NA		1600014K23Rik	0.182126	0.890909	3.29986	0.269984	0.787172	NA		1600014K23Rik	0.141533	-0.765503	3.72536	-0.205484	0.837194	NA		1600014K23Rik	0	NA	NA	NA	NA	NA		1600014K23Rik	0.0935732	-0.455007	3.44407	-0.132113	0.894895	NA		1600014K23Rik	0.0645113
1600015I10Rik	0.195653	0.34117	3.15029	0.108298	0.913759	NA		1600015I10Rik	0	NA	NA	NA	NA	NA		1600015I10Rik	0	NA	NA	NA	NA	NA		1600015I10Rik	1.69011	0.230378	3.64125	0.0632689	0.949552	NA		1600015I10Rik	0.034955	0.214008	3.16291	0.0676619	0.946055	NA		1600015I10Rik	1.31399	-2.96378	3.36027	-0.882007	0.377773	NA		1600015I10Rik	0.259359
1600029I14Rik	8.81937	-0.511994	1.11521	-0.459102	0.646161	NA		1600029I14Rik	0.779802	-0.911364	3.2064	-0.284233	0.776232	NA		1600029I14Rik	9.87917	-1.99632	1.61854	-1.23341	0.217424	0.999957		1600029I14Rik	24.2418	0.295517	1.79552	0.164586	0.86927	0.999801		1600029I14Rik	3.11852	-0.335661	1.85699	-0.180755	0.85656	0.999985		1600029I14Rik	41.9256	-0.563753	1.07684	-0.523523	0.60061	0.992312		1600029I14Rik	64.1213
1600029O15Rik	42.6378	0.28306	0.339767	0.833099	0.404789	NA		1600029O15Rik	11.5017	-1.35753	0.814863	-1.66596	0.0957222	NA		1600029O15Rik	19.6856	0.00303806	0.593552	0.00511844	0.995916	0.999957		1600029O15Rik	6.05625	-1.04703	1.91703	-0.54617	0.584949	NA		1600029O15Rik	74.2553	0.0135664	0.283207	0.0479028	0.961794	0.999985		1600029O15Rik	10.1021	-1.61234	2.55661	-0.630656	0.528266	0.988795		1600029O15Rik	10.1795
1700001C02Rik	8.57885	-2.11539	1.04555	-2.02322	0.0430501	NA		1700001C02Rik	0.254825	1.50458	3.23845	0.464597	0.64222	NA		1700001C02Rik	7.58884	-1.07612	3.23867	-0.332271	0.739684	0.999957		1700001C02Rik	14.1773	2.3712	2.16755	1.09395	0.273975	NA		1700001C02Rik	2.57738	-1.0053	2.29814	-0.437442	0.661791	0.999985		1700001C02Rik	40.8156	-3.69156	3.312	-1.1146	0.265021	0.948907		1700001C02Rik	55.5577
1700001C19Rik	2.14485	0.71114	1.61876	0.439311	0.660436	NA		1700001C19Rik	2.01697	-1.1699	1.73984	-0.672417	0.501318	NA		1700001C19Rik	1.23226	-0.515976	2.67716	-0.192732	0.847168	0.999957		1700001C19Rik	5.67014	-0.936987	1.99043	-0.470746	0.637822	NA		1700001C19Rik	3.2886	1.22991	1.03155	1.19229	0.233146	0.999985		1700001C19Rik	9.0646	-1.4175	2.38262	-0.594931	0.55189	0.988795		1700001C19Rik	1.43252
1700001F09Rik	0	NA	NA	NA	NA	NA		1700001F09Rik	0	NA	NA	NA	NA	NA		1700001F09Rik	1.64315	3.09031	3.24927	0.951079	0.341564	0.999957		1700001F09Rik	1.60027	-2.19287	3.62511	-0.604911	0.545238	NA		1700001F09Rik	0	NA	NA	NA	NA	NA		1700001F09Rik	0.856151	-1.69093	3.42183	-0.494158	0.621195	NA		1700001F09Rik	0.915224
1700001J03Rik	1.69394	-1.06875	1.56178	-0.684318	0.493774	NA		1700001J03Rik	0.843328	-1.24793	2.94303	-0.424029	0.671545	NA		1700001J03Rik	1.34859	-2.65283	2.2494	-1.17935	0.23826	0.999957		1700001J03Rik	7.3457	0.687942	1.77274	0.388067	0.697966	NA		1700001J03Rik	1.52784	0.890701	1.9294	0.461647	0.644335	0.999985		1700001J03Rik	4.40693	-4.86239	3.31538	-1.46662	0.14248	NA		1700001J03Rik	2.38713
1700001K19Rik	0.0772014	-0.359124	3.15896	-0.113684	0.909488	NA		1700001K19Rik	0	NA	NA	NA	NA	NA		1700001K19Rik	0.0801786	0.806318	3.3069	0.243829	0.807363	NA		1700001K19Rik	0.141533	-0.765503	3.72536	-0.205484	0.837194	NA		1700001K19Rik	0.0116517	-0.0790455	3.16445	-0.0249792	0.980072	NA		1700001K19Rik	0	NA	NA	NA	NA	NA		1700001K19Rik	0.380706
1700001L19Rik	30.972	-0.85123	0.373669	-2.27803	0.0227245	NA		1700001L19Rik	32.3514	-0.456627	0.437925	-1.04271	0.297085	NA		1700001L19Rik	85.7357	-0.0677145	0.324524	-0.208658	0.834715	0.999957		1700001L19Rik	109.098	-0.128113	0.529852	-0.24179	0.808943	0.999801		1700001L19Rik	70.2095	0.0304944	0.266328	0.114499	0.908842	0.999985		1700001L19Rik	262.084	0.0721909	0.326888	0.220843	0.825215	0.993408		1700001L19Rik	124.141
1700001O22Rik	52.3731	0.000976248	0.314961	0.00309958	0.997527	NA		1700001O22Rik	28.2577	0.107162	0.49948	0.214546	0.830121	NA		1700001O22Rik	21.1168	-0.185155	0.614456	-0.301332	0.763161	0.999957		1700001O22Rik	74.689	-0.13456	0.634088	-0.21221	0.831943	0.999801		1700001O22Rik	27.3045	0.159719	0.37467	0.426291	0.669896	0.999985		1700001O22Rik	69.2139	-0.0514332	0.469092	-0.109644	0.912691	0.993408		1700001O22Rik	40.2461
1700001P01Rik	2.34013	-0.0165796	1.20028	-0.0138131	0.988979	NA		1700001P01Rik	1.53798	-0.587566	2.36104	-0.248859	0.80347	NA		1700001P01Rik	1.83777	0.098004	1.69644	0.0577704	0.953931	0.999957		1700001P01Rik	3.70264	-0.632423	2.76993	-0.228317	0.8194	NA		1700001P01Rik	3.63	-0.577908	1.03535	-0.558174	0.576726	0.999985		1700001P01Rik	11.527	0.117564	2.00151	0.0587375	0.953161	0.99516		1700001P01Rik	1.55131
1700003E16Rik	99.7401	-0.245013	0.246392	-0.994401	0.320027	NA		1700003E16Rik	68.8543	-0.356371	0.308573	-1.1549	0.248132	NA		1700003E16Rik	104.269	0.244093	0.285265	0.855672	0.392179	0.999957		1700003E16Rik	246.468	0.19266	0.362762	0.531093	0.595354	0.999801		1700003E16Rik	126.289	-0.303924	0.215534	-1.4101	0.15851	0.979414		1700003E16Rik	344.278	0.419579	0.209735	2.00052	0.0454443	0.611658		1700003E16Rik	165.603
1700003F12Rik	1.93421	-0.714142	1.39528	-0.511825	0.608773	NA		1700003F12Rik	2.81634	-0.334139	1.72135	-0.194114	0.846086	NA		1700003F12Rik	10.5272	-0.422113	0.760145	-0.555305	0.578686	0.999957		1700003F12Rik	10.429	-1.00129	1.53708	-0.651425	0.514772	NA		1700003F12Rik	2.24639	0.203744	1.24084	0.164199	0.869575	0.999985		1700003F12Rik	17.4196	-3.38959	1.51469	-2.23781	0.0252333	0.509732		1700003F12Rik	16.1512
1700003M02Rik	26.7652	0.951603	0.755036	1.26034	0.207546	NA		1700003M02Rik	36.094	-0.586958	0.50558	-1.16096	0.245658	NA		1700003M02Rik	31.1619	-0.193909	0.543098	-0.357042	0.72106	0.999957		1700003M02Rik	51.6897	0.279659	0.858963	0.325578	0.744744	0.999801		1700003M02Rik	14.5579	0.0116948	0.824245	0.0141885	0.98868	0.999985		1700003M02Rik	82.1788	-0.227941	0.690132	-0.330286	0.741184	0.993408		1700003M02Rik	103.139
1700006E09Rik	0	NA	NA	NA	NA	NA		1700006E09Rik	0	NA	NA	NA	NA	NA		1700006E09Rik	0.105933	-0.077158	3.31018	-0.0233093	0.981404	NA		1700006E09Rik	0	NA	NA	NA	NA	NA		1700006E09Rik	0.17662	0.79865	3.15096	0.253462	0.799911	0.999985		1700006E09Rik	0	NA	NA	NA	NA	NA		1700006E09Rik	0.0645113
1700007B14Rik	1.60797	0.684876	1.69776	0.403399	0.686655	NA		1700007B14Rik	0.245622	0.246866	3.26405	0.0756318	0.939712	NA		1700007B14Rik	0.505285	-1.19614	3.29066	-0.363494	0.716236	0.999957		1700007B14Rik	2.11438	1.89413	3.59648	0.526663	0.598428	NA		1700007B14Rik	2.40152	2.84966	1.432	1.98998	0.046593	0.732445		1700007B14Rik	2.35253	4.32448	3.33258	1.29764	0.194412	NA		1700007B14Rik	0.900365
1700007E05Rik	1.70053	0.798799	1.52463	0.52393	0.600327	NA		1700007E05Rik	2.68431	0.728053	1.51427	0.480794	0.630663	NA		1700007E05Rik	1.4864	-0.278824	2.44943	-0.113832	0.909371	0.999957		1700007E05Rik	2.79405	0.722129	2.96892	0.24323	0.807828	NA		1700007E05Rik	2.54265	-2.28323	1.52291	-1.49925	0.133809	0.957226		1700007E05Rik	1.90299	-4.31899	3.30809	-1.30558	0.191694	NA		1700007E05Rik	2.27183
1700007G11Rik	7.55838	0.165916	0.931095	0.178195	0.85857	NA		1700007G11Rik	1.24592	0.146693	2.47951	0.0591622	0.952823	NA		1700007G11Rik	7.43779	-0.117248	1.23342	-0.0950595	0.924268	0.999957		1700007G11Rik	24.8135	-0.278959	1.11779	-0.249562	0.802926	0.999801		1700007G11Rik	5.01995	-0.986625	0.930882	-1.05988	0.289199	0.999985		1700007G11Rik	19.6862	-4.4684	1.55413	-2.87518	0.00403801	0.228451		1700007G11Rik	28.7517
1700007K09Rik	0.468508	-0.855076	3.12003	-0.27406	0.784039	NA		1700007K09Rik	0.496068	5.42906	3.25039	1.67028	0.0948633	NA		1700007K09Rik	1.05962	1.14265	3.14538	0.363278	0.716397	0.999957		1700007K09Rik	3.58078	1.01237	2.58764	0.391234	0.695625	NA		1700007K09Rik	0.770632	1.10097	3.11164	0.353825	0.72347	0.999985		1700007K09Rik	2.55476	-2.44192	3.26096	-0.748834	0.453957	NA		1700007K09Rik	0.809081
1700007K13Rik	20.8107	-0.653772	0.510347	-1.28104	0.200181	NA		1700007K13Rik	20.4597	-0.259851	0.581617	-0.446774	0.655038	NA		1700007K13Rik	53.8857	-0.38948	0.363183	-1.07241	0.283537	0.999957		1700007K13Rik	103.373	0.454523	0.547995	0.82943	0.406861	0.999801		1700007K13Rik	18.2616	-0.0488672	0.468113	-0.104392	0.916858	0.999985		1700007K13Rik	160.424	-0.176591	0.349246	-0.505635	0.613113	0.993275		1700007K13Rik	106.767
1700008F21Rik	0.25078	1.21592	3.14407	0.386732	0.698954	NA		1700008F21Rik	1.01754	0.273829	2.53775	0.107902	0.914073	NA		1700008F21Rik	0.704259	-0.687651	3.27181	-0.210174	0.833532	0.999957		1700008F21Rik	3.68952	-1.89031	2.62492	-0.72014	0.471439	NA		1700008F21Rik	0.629551	0.273758	3.11221	0.0879624	0.929907	0.999985		1700008F21Rik	1.84877	-0.0358993	3.26667	-0.0109896	0.991232	NA		1700008F21Rik	0.193621
1700008I05Rik	0.0715908	-0.206589	3.15896	-0.0653976	0.947857	NA		1700008I05Rik	0	NA	NA	NA	NA	NA		1700008I05Rik	0	NA	NA	NA	NA	NA		1700008I05Rik	0	NA	NA	NA	NA	NA		1700008I05Rik	0.192566	-0.82692	3.15122	-0.262413	0.793003	0.999985		1700008I05Rik	0.350444	2.05182	3.39277	0.604764	0.545336	NA		1700008I05Rik	0
1700008O03Rik	22.6516	-0.167266	0.431416	-0.387713	0.698229	NA		1700008O03Rik	13.1381	-0.119505	0.662486	-0.180389	0.856847	NA		1700008O03Rik	17.0249	-0.520965	0.636235	-0.818825	0.412886	0.999957		1700008O03Rik	113.836	0.00569691	0.523741	0.0108773	0.991321	0.999801		1700008O03Rik	26.3571	0.104175	0.40428	0.257681	0.796653	0.999985		1700008O03Rik	88.0559	-0.748401	0.484229	-1.54555	0.122213	0.817412		1700008O03Rik	21.8966
1700009P17Rik	40.3528	0.0119407	0.415785	0.0287184	0.977089	NA		1700009P17Rik	9.17713	0.135589	0.808523	0.1677	0.866819	NA		1700009P17Rik	35.7007	0.317437	0.493155	0.643685	0.51978	0.999957		1700009P17Rik	107.245	0.152811	0.556659	0.274515	0.783689	0.999801		1700009P17Rik	18.4328	-0.458223	0.554255	-0.826737	0.408386	0.999985		1700009P17Rik	142.747	-0.139425	0.507435	-0.274765	0.783497	0.993408		1700009P17Rik	144.816
1700010B08Rik	0.355922	0.724344	3.13124	0.231328	0.81706	NA		1700010B08Rik	0	NA	NA	NA	NA	NA		1700010B08Rik	0	NA	NA	NA	NA	NA		1700010B08Rik	0.275801	-1.35672	3.70892	-0.3658	0.714514	NA		1700010B08Rik	0.235777	-0.103141	3.14391	-0.0328066	0.973829	0.999985		1700010B08Rik	0	NA	NA	NA	NA	NA		1700010B08Rik	0
1700010I14Rik	11.6892	0.497483	1.10202	0.451427	0.651682	NA		1700010I14Rik	30.6545	-0.50719	0.623827	-0.813031	0.416201	NA		1700010I14Rik	39.788	0.171716	0.47768	0.359478	0.719237	0.999957		1700010I14Rik	45.1422	0.14244	0.801673	0.177679	0.858975	0.999801		1700010I14Rik	15.2513	-0.506213	0.642962	-0.787315	0.431098	0.999985		1700010I14Rik	35.0517	-3.46983	1.26927	-2.73372	0.00626236	0.293359		1700010I14Rik	42.3763
1700010N08Rik	0.694813	-1.76978	3.11257	-0.568591	0.569633	NA		1700010N08Rik	0.0906699	0.47373	3.27096	0.144829	0.884846	NA		1700010N08Rik	0.182126	0.890909	3.29986	0.269984	0.787172	NA		1700010N08Rik	0	NA	NA	NA	NA	NA		1700010N08Rik	0.130014	0.194273	3.15483	0.0615794	0.950898	NA		1700010N08Rik	0.215013	-0.555874	3.42398	-0.162348	0.871032	NA		1700010N08Rik	0
1700011E24Rik	0.735467	-1.1471	3.10378	-0.369582	0.711694	NA		1700011E24Rik	0.453496	0.627726	3.23935	0.193781	0.846347	NA		1700011E24Rik	0.226604	0.568506	3.30019	0.172265	0.863229	NA		1700011E24Rik	2.06606	2.61172	3.5948	0.726528	0.467515	NA		1700011E24Rik	0.142608	-0.29937	3.16285	-0.094652	0.924591	NA		1700011E24Rik	15.9507	-0.230725	2.90155	-0.0795179	0.936621	0.993408		1700011E24Rik	0.984396
1700011H14Rik	0.0772014	-0.359124	3.15896	-0.113684	0.909488	NA		1700011H14Rik	0	NA	NA	NA	NA	NA		1700011H14Rik	0.102112	-0.125703	3.31566	-0.037912	0.969758	NA		1700011H14Rik	0.114338	0.707634	3.72774	0.189829	0.849443	NA		1700011H14Rik	0	NA	NA	NA	NA	NA		1700011H14Rik	0.592647	1.69104	3.40636	0.496438	0.619586	NA		1700011H14Rik	0
1700011I03Rik	0.0715908	-0.206589	3.15896	-0.0653976	0.947857	NA		1700011I03Rik	0	NA	NA	NA	NA	NA		1700011I03Rik	3.77008	0.248136	1.16262	0.213428	0.830993	0.999957		1700011I03Rik	3.86485	-0.818538	2.81202	-0.291085	0.770986	NA		1700011I03Rik	0.318917	0.31314	3.14801	0.0994721	0.920763	0.999985		1700011I03Rik	7.20441	-3.28597	2.43367	-1.35021	0.176949	0.887516		1700011I03Rik	4.69855
1700011L22Rik	0	NA	NA	NA	NA	NA		1700011L22Rik	0	NA	NA	NA	NA	NA		1700011L22Rik	0.0801786	0.806318	3.3069	0.243829	0.807363	NA		1700011L22Rik	0.654622	-1.24283	3.66	-0.33957	0.73418	NA		1700011L22Rik	0	NA	NA	NA	NA	NA		1700011L22Rik	0.62724	2.06652	3.38707	0.610118	0.541783	NA		1700011L22Rik	0.0825901
1700012B09Rik	10.0881	-2.05157	1.19153	-1.72179	0.0851082	NA		1700012B09Rik	2.50816	-0.299046	1.86519	-0.16033	0.872621	NA		1700012B09Rik	25.7887	-0.300745	0.585259	-0.513866	0.607346	0.999957		1700012B09Rik	32.0492	-0.897951	1.39923	-0.641747	0.521038	0.999801		1700012B09Rik	3.09333	-1.95102	2.96912	-0.657102	0.511115	0.999985		1700012B09Rik	66.9649	1.53645	0.802856	1.91374	0.055654	0.650257		1700012B09Rik	81.9136
1700012L04Rik	0.474026	0.853424	3.1372	0.272034	0.785596	NA		1700012L04Rik	0	NA	NA	NA	NA	NA		1700012L04Rik	0.264261	1.63667	3.25041	0.503526	0.614595	NA		1700012L04Rik	0.827968	-0.683641	3.70639	-0.184449	0.853661	NA		1700012L04Rik	0.473589	1.46408	3.12543	0.468442	0.639469	0.999985		1700012L04Rik	0	NA	NA	NA	NA	NA		1700012L04Rik	0.175297
1700012P22Rik	0.168206	0.158256	3.15365	0.050182	0.959977	NA		1700012P22Rik	0	NA	NA	NA	NA	NA		1700012P22Rik	0	NA	NA	NA	NA	NA		1700012P22Rik	0.341785	0.552438	3.7176	0.148601	0.881869	NA		1700012P22Rik	0	NA	NA	NA	NA	NA		1700012P22Rik	12.06	-0.121421	2.90775	-0.0417577	0.966692	0.996277		1700012P22Rik	0.586905
1700013F07Rik	19.9424	0.195407	0.445053	0.439065	0.660614	NA		1700013F07Rik	20.9183	0.176954	0.544638	0.324903	0.745255	NA		1700013F07Rik	19.9765	-0.187647	0.569598	-0.329438	0.741825	0.999957		1700013F07Rik	27.1229	0.482789	1.04559	0.461741	0.644267	0.999801		1700013F07Rik	19.7457	-0.191247	0.440862	-0.433804	0.664431	0.999985		1700013F07Rik	35.8735	1.2883	0.846307	1.52226	0.127943	0.823453		1700013F07Rik	48.5952
1700013H16Rik	0	NA	NA	NA	NA	NA		1700013H16Rik	0	NA	NA	NA	NA	NA		1700013H16Rik	0.0801786	0.806318	3.3069	0.243829	0.807363	NA		1700013H16Rik	1.00387	2.00958	3.65932	0.549167	0.582891	NA		1700013H16Rik	0.0929531	-0.834674	3.16524	-0.2637	0.792011	NA		1700013H16Rik	0	NA	NA	NA	NA	NA		1700013H16Rik	0.482571
1700014D04Rik	3.74666	-1.40904	1.75549	-0.802647	0.422179	NA		1700014D04Rik	27.9881	0.230939	0.551697	0.418597	0.67551	NA		1700014D04Rik	4.00366	-0.455812	1.59847	-0.285155	0.775526	0.999957		1700014D04Rik	13.5242	1.47888	1.57641	0.938134	0.348176	NA		1700014D04Rik	13.3587	-1.50292	0.577516	-2.60239	0.00925763	0.389218		1700014D04Rik	5.28551	-2.14228	1.64557	-1.30185	0.192967	NA		1700014D04Rik	6.34748
1700015F17Rik	0.296592	-0.606417	3.13366	-0.193517	0.846554	NA		1700015F17Rik	0.80779	-0.268129	3.22708	-0.083087	0.933782	NA		1700015F17Rik	1.24311	0.0924017	3.26679	0.0282852	0.977435	0.999957		1700015F17Rik	0.719583	1.7139	3.61822	0.473686	0.635724	NA		1700015F17Rik	0	NA	NA	NA	NA	NA		1700015F17Rik	6.88248	-4.90416	3.30933	-1.48192	0.138362	0.847591		1700015F17Rik	0.339549
1700016C15Rik	0.110491	0.641305	3.14903	0.203652	0.838626	NA		1700016C15Rik	0	NA	NA	NA	NA	NA		1700016C15Rik	0.27121	0.45468	3.2996	0.137798	0.8904	NA		1700016C15Rik	0.110742	-0.0571742	3.73098	-0.0153241	0.987774	NA		1700016C15Rik	0	NA	NA	NA	NA	NA		1700016C15Rik	1.66493	-2.87328	3.36362	-0.854223	0.392982	NA		1700016C15Rik	1.65527
1700016D06Rik	1.13992	0.107264	2.57116	0.0417183	0.966723	NA		1700016D06Rik	0.690477	-0.425954	3.19387	-0.133366	0.893904	NA		1700016D06Rik	3.66082	-2.55735	2.12889	-1.20126	0.229651	0.999957		1700016D06Rik	1.46704	0.179494	3.52738	0.050886	0.959416	NA		1700016D06Rik	0.166889	0.898076	3.15067	0.285043	0.775611	NA		1700016D06Rik	10.3359	-1.51952	2.53822	-0.598657	0.549402	0.988795		1700016D06Rik	8.78045
1700016G14Rik	0.795427	-0.092732	2.90979	-0.0318689	0.974577	NA		1700016G14Rik	1.0868	1.37089	2.52409	0.543121	0.587046	NA		1700016G14Rik	0.429972	1.12213	3.27659	0.342469	0.731998	NA		1700016G14Rik	1.35759	-1.32955	3.68832	-0.360476	0.718492	NA		1700016G14Rik	0.954585	0.637836	1.97603	0.322787	0.746857	0.999985		1700016G14Rik	0.592647	1.69104	3.40636	0.496438	0.619586	NA		1700016G14Rik	3.08836
1700016H13Rik	0.257204	-0.962723	3.12842	-0.307735	0.758284	NA		1700016H13Rik	0.713609	-1.99041	3.20979	-0.620105	0.535188	NA		1700016H13Rik	0.546377	1.24551	3.28941	0.378641	0.704954	0.999957		1700016H13Rik	0.368849	-1.78588	3.67495	-0.485961	0.626995	NA		1700016H13Rik	0.0837761	0.283525	3.16319	0.0896326	0.928579	NA		1700016H13Rik	0	NA	NA	NA	NA	NA		1700016H13Rik	0.0559363
1700016K19Rik	25.429	0.218339	0.43874	0.497649	0.618732	NA		1700016K19Rik	4.58086	-0.534777	1.08817	-0.491447	0.623111	NA		1700016K19Rik	17.406	0.825814	0.859149	0.9612	0.336452	0.999957		1700016K19Rik	31.1726	1.75829	1.26134	1.39399	0.163322	0.999801		1700016K19Rik	15.0268	-0.373141	0.598499	-0.623462	0.532981	0.999985		1700016K19Rik	46.3118	1.15836	0.825092	1.40391	0.160344	0.872281		1700016K19Rik	81.4389
1700017B05Rik	378.652	-0.161754	0.120239	-1.34527	0.178537	0.564043		1700017B05Rik	99.5133	-0.171815	0.253553	-0.677631	0.498006	NA		1700017B05Rik	167.178	-0.166054	0.209623	-0.792156	0.42827	0.999957		1700017B05Rik	384.598	-0.330908	0.292063	-1.133	0.257213	0.999801		1700017B05Rik	544.437	0.0377985	0.106827	0.35383	0.723466	0.999985		1700017B05Rik	511.729	0.167548	0.16088	1.04145	0.297668	0.963559		1700017B05Rik	334.346
1700017D01Rik	0.374913	0.0995139	3.13711	0.0317216	0.974694	NA		1700017D01Rik	0	NA	NA	NA	NA	NA		1700017D01Rik	0	NA	NA	NA	NA	NA		1700017D01Rik	0	NA	NA	NA	NA	NA		1700017D01Rik	0.0928253	0.2047	3.1626	0.0647252	0.948393	NA		1700017D01Rik	9.8459	0.449392	3.44391	0.130489	0.89618	0.993408		1700017D01Rik	0.0634248
1700017N19Rik	0.0649876	0.631809	3.15698	0.200131	0.841378	NA		1700017N19Rik	0.673728	1.56771	3.23207	0.485049	0.627641	NA		1700017N19Rik	0.67943	-1.06225	3.21531	-0.330371	0.74112	0.999957		1700017N19Rik	0.134268	-0.91767	3.718	-0.246818	0.805049	NA		1700017N19Rik	0.109173	0.329918	3.15913	0.104433	0.916826	NA		1700017N19Rik	8.00497	-3.1571	2.51533	-1.25515	0.209426	0.9189		1700017N19Rik	1.88399
1700018M17Rik	0.558823	0.443767	3.11984	0.14224	0.88689	NA		1700018M17Rik	0.393205	0.53424	3.26229	0.163762	0.869919	NA		1700018M17Rik	0.182126	0.890909	3.29986	0.269984	0.787172	NA		1700018M17Rik	0	NA	NA	NA	NA	NA		1700018M17Rik	0.4427	-1.10887	3.12841	-0.354452	0.723001	0.999985		1700018M17Rik	0.395098	1.52738	3.40871	0.448082	0.654094	NA		1700018M17Rik	0.163773
1700019A02Rik	1.90024	1.04715	1.30905	0.799931	0.423751	NA		1700019A02Rik	1.21567	0.763109	2.57714	0.296107	0.767149	NA		1700019A02Rik	2.28584	-0.349305	1.73358	-0.201493	0.840313	0.999957		1700019A02Rik	6.81977	-1.13458	2.00151	-0.566863	0.570807	NA		1700019A02Rik	2.11965	-0.264003	1.36038	-0.194066	0.846124	0.999985		1700019A02Rik	9.05404	-1.8965	1.61739	-1.17257	0.240968	0.941645		1700019A02Rik	2.12304
1700019B03Rik	3.21773	0.665634	1.05353	0.631813	0.527509	NA		1700019B03Rik	2.80739	0.390456	1.50414	0.259588	0.795182	NA		1700019B03Rik	1.69028	0.0413208	2.4467	0.0168883	0.986526	0.999957		1700019B03Rik	5.27245	-0.935562	2.19626	-0.425979	0.670123	NA		1700019B03Rik	4.24911	-0.903188	1.1737	-0.769521	0.441584	0.999985		1700019B03Rik	3.22474	-1.28887	3.25084	-0.396473	0.691756	NA		1700019B03Rik	1.37496
1700019D03Rik	150.078	-0.0579642	0.23704	-0.244534	0.806818	NA		1700019D03Rik	142.398	-0.0914228	0.256082	-0.357006	0.721088	NA		1700019D03Rik	144.119	-0.015277	0.233805	-0.0653405	0.947903	0.999957		1700019D03Rik	537.713	-0.109126	0.256603	-0.425273	0.670637	0.999801		1700019D03Rik	201.84	-0.434503	0.193926	-2.24056	0.0250548	0.59337		1700019D03Rik	584.314	0.0690474	0.21893	0.315386	0.752468	0.993408		1700019D03Rik	377.744
1700019G17Rik	260.727	-0.100735	0.136391	-0.738573	0.460166	0.812444		1700019G17Rik	174.24	-0.0894053	0.202982	-0.440459	0.659605	0.993553		1700019G17Rik	248.243	0.140601	0.182356	0.771027	0.440691	0.999957		1700019G17Rik	537.038	0.0424416	0.256384	0.165539	0.868519	0.999801		1700019G17Rik	241.569	-0.0225171	0.160632	-0.140178	0.888519	0.999985		1700019G17Rik	498.568	0.152149	0.245745	0.619133	0.535829	0.988795		1700019G17Rik	325.211
1700019L03Rik	7.81292	0.527979	0.982849	0.537192	0.591135	NA		1700019L03Rik	1.60121	5.0895	2.45484	2.07325	0.0381487	NA		1700019L03Rik	19.941	-0.328108	1.27257	-0.257831	0.796537	0.999957		1700019L03Rik	25.4184	-2.98073	1.47497	-2.02088	0.0432925	0.74062		1700019L03Rik	7.1795	0.604456	1.099	0.550007	0.582315	0.999985		1700019L03Rik	21.1179	0.807796	1.80176	0.448336	0.653911	0.993275		1700019L03Rik	46.437
1700019N19Rik	1.10924	-1.49255	2.34618	-0.636161	0.524672	NA		1700019N19Rik	4.24403	-2.42155	1.2993	-1.86374	0.0623587	NA		1700019N19Rik	0.425364	0.677439	3.28148	0.206443	0.836445	NA		1700019N19Rik	0.927775	-0.350669	3.67577	-0.0954002	0.923997	NA		1700019N19Rik	3.11478	-0.0361283	0.999595	-0.0361429	0.971168	0.999985		1700019N19Rik	2.2302	-7.17643	3.28073	-2.18745	0.0287098	NA		1700019N19Rik	0
1700019O17Rik	0.207958	1.18233	3.13308	0.37737	0.705899	NA		1700019O17Rik	0	NA	NA	NA	NA	NA		1700019O17Rik	0.105933	-0.077158	3.31018	-0.0233093	0.981404	NA		1700019O17Rik	0.726033	-0.455801	3.71492	-0.122695	0.902349	NA		1700019O17Rik	0.100572	-0.457748	3.15923	-0.144892	0.884796	NA		1700019O17Rik	0	NA	NA	NA	NA	NA		1700019O17Rik	0.0694161
1700020D05Rik	20.5194	0.346528	0.42524	0.814898	0.415131	NA		1700020D05Rik	22.2627	-0.20195	0.534336	-0.377946	0.705471	NA		1700020D05Rik	19.7298	-0.289777	0.585113	-0.49525	0.620423	0.999957		1700020D05Rik	37.9408	0.390495	0.863118	0.452423	0.650964	0.999801		1700020D05Rik	20.7727	-0.278274	0.47605	-0.584548	0.558852	0.999985		1700020D05Rik	40.26	0.0905798	0.575964	0.157266	0.875035	0.993408		1700020D05Rik	13.9306
1700020L24Rik	1.69684	0.220295	1.61868	0.136096	0.891745	NA		1700020L24Rik	2.82428	-0.900684	1.43829	-0.626218	0.531172	NA		1700020L24Rik	2.73953	-0.0948656	1.76953	-0.0536107	0.957245	0.999957		1700020L24Rik	29.8455	0.57499	0.974084	0.590287	0.554998	0.999801		1700020L24Rik	2.25582	-0.891789	1.37695	-0.647655	0.517208	0.999985		1700020L24Rik	17.9107	-1.29789	1.24183	-1.04515	0.295955	0.963007		1700020L24Rik	4.76607
1700020N01Rik	0.799451	-1.54045	3.12486	-0.492967	0.622036	NA		1700020N01Rik	0.0739517	-0.632405	3.27096	-0.193339	0.846693	NA		1700020N01Rik	0.837197	-0.826162	3.29053	-0.251072	0.801758	0.999957		1700020N01Rik	0	NA	NA	NA	NA	NA		1700020N01Rik	0	NA	NA	NA	NA	NA		1700020N01Rik	0	NA	NA	NA	NA	NA		1700020N01Rik	0
1700021F05Rik	227.781	0.077632	0.13759	0.564229	0.572599	0.861927		1700021F05Rik	143.098	0.0832173	0.206817	0.402371	0.687411	NA		1700021F05Rik	174.725	0.0198173	0.203725	0.0972748	0.922508	0.999957		1700021F05Rik	670.567	0.068197	0.232621	0.293168	0.769394	0.999801		1700021F05Rik	248.828	0.0947385	0.144159	0.657179	0.511066	0.999985		1700021F05Rik	655.532	-0.0409618	0.150618	-0.271959	0.785654	0.993408		1700021F05Rik	206.463
1700021F07Rik	0	NA	NA	NA	NA	NA		1700021F07Rik	0.72091	2.0571	3.2309	0.636694	0.524324	NA		1700021F07Rik	0	NA	NA	NA	NA	NA		1700021F07Rik	0	NA	NA	NA	NA	NA		1700021F07Rik	0	NA	NA	NA	NA	NA		1700021F07Rik	0.187146	-0.956307	3.43168	-0.27867	0.780498	NA		1700021F07Rik	0
1700021K19Rik	1448.09	0.0355021	0.0707086	0.502091	0.615603	0.880382		1700021K19Rik	1353.54	-0.0322257	0.0817712	-0.394095	0.693511	0.996019		1700021K19Rik	1474.14	0.123103	0.0901468	1.36559	0.172069	0.999957		1700021K19Rik	3707.9	0.037965	0.1227	0.309413	0.757007	0.999801		1700021K19Rik	1492.26	-0.067642	0.0710266	-0.952348	0.34092	0.999985		1700021K19Rik	4320.06	-0.022076	0.0690712	-0.319612	0.749262	0.993408		1700021K19Rik	1633.51
1700022F17Rik	0.0974676	0.750863	3.1432	0.238885	0.811195	NA		1700022F17Rik	0.0739517	-0.632405	3.27096	-0.193339	0.846693	NA		1700022F17Rik	0.105933	-0.077158	3.31018	-0.0233093	0.981404	NA		1700022F17Rik	0	NA	NA	NA	NA	NA		1700022F17Rik	0	NA	NA	NA	NA	NA		1700022F17Rik	0	NA	NA	NA	NA	NA		1700022F17Rik	0.207216
1700022I11Rik	0.835616	-2.38744	2.46534	-0.968402	0.332844	NA		1700022I11Rik	0.0972834	-0.270538	3.26763	-0.0827932	0.934016	NA		1700022I11Rik	0.370194	1.21455	3.24762	0.373982	0.708418	NA		1700022I11Rik	1.02794	1.16114	3.60143	0.322412	0.74714	NA		1700022I11Rik	0.549921	0.0405366	3.12625	0.0129665	0.989654	0.999985		1700022I11Rik	0.337234	0.850713	3.41326	0.249238	0.803177	NA		1700022I11Rik	1.33967
1700023E05Rik	7.67475	-0.270264	0.981417	-0.275381	0.783023	NA		1700023E05Rik	7.13157	-0.515373	0.982462	-0.524573	0.59988	NA		1700023E05Rik	2.06343	1.06488	2.40964	0.441925	0.658543	0.999957		1700023E05Rik	2.01687	-0.197842	3.71126	-0.0533085	0.957486	NA		1700023E05Rik	6.40482	0.788531	0.89807	0.878028	0.379928	0.999985		1700023E05Rik	7.03036	-0.879603	3.30134	-0.266438	0.789902	0.993408		1700023E05Rik	5.39639
1700023F06Rik	20.5678	0.039206	0.458725	0.0854673	0.93189	NA		1700023F06Rik	40.0036	-0.227694	0.382594	-0.595132	0.551755	NA		1700023F06Rik	73.7073	-0.273227	0.314673	-0.868288	0.385236	0.999957		1700023F06Rik	123.258	-0.331185	0.502142	-0.659544	0.509547	0.999801		1700023F06Rik	20.7704	0.230159	0.470367	0.489317	0.624617	0.999985		1700023F06Rik	207.479	0.254974	0.279759	0.911404	0.362082	0.979971		1700023F06Rik	97.2379
1700023L04Rik	0.220748	-0.801084	3.14143	-0.255006	0.798718	NA		1700023L04Rik	0.147903	-1.09341	3.25108	-0.336323	0.736628	NA		1700023L04Rik	0.336717	-1.34592	3.29145	-0.408915	0.682602	NA		1700023L04Rik	4.10625	1.78153	3.31237	0.537841	0.590687	NA		1700023L04Rik	0.261617	-0.253387	3.15248	-0.0803771	0.935937	0.999985		1700023L04Rik	2.60938	3.72682	3.33355	1.11798	0.263577	NA		1700023L04Rik	0.459786
1700024B05Rik	0	NA	NA	NA	NA	NA		1700024B05Rik	0	NA	NA	NA	NA	NA		1700024B05Rik	0.0847694	0.885306	3.30351	0.267989	0.788707	NA		1700024B05Rik	0.844022	-0.769734	3.62227	-0.2125	0.831717	NA		1700024B05Rik	0.0466067	0.323656	3.16242	0.102345	0.918483	NA		1700024B05Rik	1.18529	1.97153	3.40388	0.5792	0.562454	NA		1700024B05Rik	0.34615
1700024G13Rik	7.27606	0.225556	1.24266	0.181511	0.855967	NA		1700024G13Rik	0.80553	0.991185	3.25052	0.304931	0.760418	NA		1700024G13Rik	6.31373	-0.646685	1.84299	-0.35089	0.725671	0.999957		1700024G13Rik	16.4301	1.99472	2.01912	0.987914	0.323195	0.999801		1700024G13Rik	1.89807	-1.04635	2.52157	-0.41496	0.678171	0.999985		1700024G13Rik	39.9817	0.492496	3.19968	0.153921	0.877672	0.993408		1700024G13Rik	45.2011
1700024J04Rik	4.54076	-0.183924	0.92987	-0.197796	0.843205	NA		1700024J04Rik	4.47544	-0.697562	1.14761	-0.60784	0.543294	NA		1700024J04Rik	5.36378	0.314617	1.04028	0.302434	0.762321	0.999957		1700024J04Rik	11.387	-0.250617	1.48059	-0.169269	0.865585	NA		1700024J04Rik	5.62098	-0.290684	0.773116	-0.37599	0.706924	0.999985		1700024J04Rik	20.953	-0.744294	0.890186	-0.83611	0.403093	0.988795		1700024J04Rik	3.81529
1700024P16Rik	60.4017	-1.54622	0.450044	-3.43571	0.000591008	NA		1700024P16Rik	1.32921	-2.73097	2.6337	-1.03693	0.299767	NA		1700024P16Rik	1.92268	-1.50403	2.28752	-0.657495	0.510863	0.999957		1700024P16Rik	1.58674	-1.83189	3.56613	-0.51369	0.607469	NA		1700024P16Rik	37.864	-0.442957	0.433092	-1.02278	0.306413	0.999985		1700024P16Rik	6.11672	-3.87311	3.30504	-1.17188	0.241245	NA		1700024P16Rik	0.866359
1700025G04Rik	1997.61	0.0849122	0.0666815	1.2734	0.202876	0.595686		1700025G04Rik	1125.89	0.034718	0.110647	0.313771	0.753695	0.999481		1700025G04Rik	1457.09	-0.0436561	0.100902	-0.432658	0.665263	0.999957		1700025G04Rik	3543.52	0.00453328	0.127005	0.0356937	0.971527	0.999801		1700025G04Rik	2134.95	-0.120249	0.0960699	-1.25168	0.210686	0.999985		1700025G04Rik	4092.64	-0.157029	0.172417	-0.910755	0.362425	0.979971		1700025G04Rik	1462.43
1700026D08Rik	21.2024	-1.13306	0.7184	-1.57719	0.114751	NA		1700026D08Rik	7.75743	-0.158331	0.960433	-0.164853	0.869059	NA		1700026D08Rik	32.5659	0.0704409	0.51819	0.135936	0.891872	0.999957		1700026D08Rik	33.9931	3.39572	1.31863	2.5752	0.0100183	0.313865		1700026D08Rik	8.03153	0.427303	0.888366	0.480999	0.630517	0.999985		1700026D08Rik	118.561	0.981075	0.720648	1.36138	0.173394	0.885885		1700026D08Rik	117.139
1700026L06Rik	4.57992	1.15617	1.34656	0.858614	0.390554	NA		1700026L06Rik	0.679792	1.96404	3.19769	0.614204	0.539081	NA		1700026L06Rik	2.01638	0.0147107	2.00143	0.0073501	0.994136	0.999957		1700026L06Rik	12.6104	-1.93436	1.80558	-1.07133	0.284023	NA		1700026L06Rik	2.15575	-0.670043	1.5617	-0.429046	0.66789	0.999985		1700026L06Rik	15.4989	-0.0192118	1.62312	-0.0118364	0.990556	0.997616		1700026L06Rik	15.2329
1700028B04Rik	2.19554	2.09364	1.46883	1.42538	0.154047	NA		1700028B04Rik	3.99608	0.425506	1.14674	0.371059	0.710594	NA		1700028B04Rik	3.63591	-0.102298	1.27149	-0.080455	0.935875	0.999957		1700028B04Rik	5.83068	0.829752	1.95395	0.424654	0.671089	NA		1700028B04Rik	2.63277	-0.3594	1.15923	-0.310034	0.756535	0.999985		1700028B04Rik	10.9841	-1.57446	1.71119	-0.920099	0.357521	0.979804		1700028B04Rik	1.86849
1700028J19Rik	0.46467	-1.64197	3.11791	-0.526625	0.598454	NA		1700028J19Rik	0.523883	-0.930068	3.24614	-0.286515	0.774483	NA		1700028J19Rik	1.06528	2.39125	3.26828	0.731656	0.464379	0.999957		1700028J19Rik	1.59834	-2.55627	3.6645	-0.697577	0.485442	NA		1700028J19Rik	1.45172	3.14308	3.1106	1.01044	0.312284	0.999985		1700028J19Rik	0	NA	NA	NA	NA	NA		1700028J19Rik	1.37235
1700028K03Rik	16.0109	-0.0115168	0.533224	-0.0215984	0.982768	NA		1700028K03Rik	10.9977	-0.770392	0.717394	-1.07388	0.282878	NA		1700028K03Rik	13.3899	0.367173	0.693118	0.529741	0.596291	0.999957		1700028K03Rik	15.7844	-0.526794	1.28982	-0.408423	0.682963	0.999801		1700028K03Rik	14.6676	0.483357	0.470165	1.02806	0.303923	0.999985		1700028K03Rik	22.5633	0.0876739	0.789934	0.110989	0.911625	0.993408		1700028K03Rik	12.3843
1700028P14Rik	14.1485	-0.616708	0.570769	-1.08049	0.279926	NA		1700028P14Rik	1.19458	0.562046	2.57336	0.218409	0.82711	NA		1700028P14Rik	6.63644	0.12435	1.54476	0.0804978	0.935841	0.999957		1700028P14Rik	25.5888	-0.357071	1.10932	-0.321882	0.747542	0.999801		1700028P14Rik	12.9592	0.0699163	0.536867	0.13023	0.896384	0.999985		1700028P14Rik	24.1794	0.513937	2.45844	0.20905	0.834409	0.993408		1700028P14Rik	35.1937
1700029H14Rik	0.334286	-0.52603	3.12184	-0.1685	0.86619	NA		1700029H14Rik	0.135592	-0.10376	3.26732	-0.0317569	0.974666	NA		1700029H14Rik	3.13496	2.02123	2.51636	0.803236	0.421838	0.999957		1700029H14Rik	0	NA	NA	NA	NA	NA		1700029H14Rik	0	NA	NA	NA	NA	NA		1700029H14Rik	0.395098	1.52738	3.40871	0.448082	0.654094	NA		1700029H14Rik	0.0694161
1700029I15Rik	20.4006	0.32038	0.441043	0.726415	0.467585	NA		1700029I15Rik	15.5856	-0.100057	0.666875	-0.150039	0.880734	NA		1700029I15Rik	22.0498	0.0957031	0.558041	0.171498	0.863832	0.999957		1700029I15Rik	59.8722	-0.0119381	0.701864	-0.0170092	0.986429	0.999801		1700029I15Rik	23.3526	0.301946	0.472743	0.63871	0.523012	0.999985		1700029I15Rik	43.3983	-0.635878	0.72547	-0.876506	0.380755	0.984312		1700029I15Rik	16.3706
1700029J07Rik	48.4938	-0.0970701	0.306624	-0.316577	0.751564	NA		1700029J07Rik	75.999	-0.282762	0.313724	-0.901308	0.367425	NA		1700029J07Rik	73.6212	0.0354896	0.321729	0.110309	0.912165	0.999957		1700029J07Rik	112.663	0.248413	0.525055	0.473119	0.636128	0.999801		1700029J07Rik	56.6781	-0.455072	0.327517	-1.38946	0.164693	0.987016		1700029J07Rik	148.124	0.227002	0.339794	0.668058	0.504096	0.988795		1700029J07Rik	105.826
1700030C10Rik	1.22794	-2.32261	2.51837	-0.922267	0.356389	NA		1700030C10Rik	1.79779	-0.528587	1.90243	-0.277848	0.781129	NA		1700030C10Rik	1.666	1.3371	2.41102	0.554576	0.579185	0.999957		1700030C10Rik	4.12385	1.06027	2.68357	0.395099	0.69277	NA		1700030C10Rik	2.24069	-1.46848	1.4273	-1.02885	0.303551	0.999985		1700030C10Rik	7.08256	-0.797112	2.89475	-0.275365	0.783036	0.993408		1700030C10Rik	2.48102
1700030J22Rik	73.5806	-0.0667433	0.239019	-0.279239	0.780061	NA		1700030J22Rik	89.3611	-0.181766	0.260915	-0.696647	0.486023	NA		1700030J22Rik	78.3211	-0.121411	0.332385	-0.365271	0.714909	0.999957		1700030J22Rik	142.882	-0.242997	0.465988	-0.521466	0.602042	0.999801		1700030J22Rik	105.138	-0.0270532	0.22868	-0.118301	0.905829	0.999985		1700030J22Rik	122.636	-0.119313	0.324378	-0.367821	0.713006	0.993408		1700030J22Rik	113.615
1700030K09Rik	147.696	0.145754	0.192292	0.757982	0.448462	NA		1700030K09Rik	134.069	0.0354116	0.276604	0.128023	0.898131	NA		1700030K09Rik	148.61	-0.0249276	0.236213	-0.105531	0.915955	0.999957		1700030K09Rik	356.645	-0.148312	0.30606	-0.484586	0.62797	0.999801		1700030K09Rik	142.418	-0.0842766	0.215104	-0.391795	0.69521	0.999985		1700030K09Rik	318.194	-0.093885	0.225956	-0.415501	0.677775	0.993408		1700030K09Rik	141.63
1700031M16Rik	0	NA	NA	NA	NA	NA		1700031M16Rik	0	NA	NA	NA	NA	NA		1700031M16Rik	0	NA	NA	NA	NA	NA		1700031M16Rik	0.134268	-0.91767	3.718	-0.246818	0.805049	NA		1700031M16Rik	0	NA	NA	NA	NA	NA		1700031M16Rik	0	NA	NA	NA	NA	NA		1700031M16Rik	0
1700034E13Rik	0	NA	NA	NA	NA	NA		1700034E13Rik	0	NA	NA	NA	NA	NA		1700034E13Rik	0.182126	0.890909	3.29986	0.269984	0.787172	NA		1700034E13Rik	0	NA	NA	NA	NA	NA		1700034E13Rik	0	NA	NA	NA	NA	NA		1700034E13Rik	1.19787	0.839043	3.43984	0.243919	0.807293	NA		1700034E13Rik	0.250399
1700034I23Rik	0.678804	-0.807146	3.05653	-0.264073	0.791724	NA		1700034I23Rik	0.255291	0.183211	3.25904	0.0562164	0.955169	NA		1700034I23Rik	0.283146	1.38197	3.2583	0.424138	0.671465	NA		1700034I23Rik	0.826259	2.06068	3.60197	0.572098	0.567255	NA		1700034I23Rik	0.685073	1.47039	3.12951	0.469846	0.638465	0.999985		1700034I23Rik	2.82537	2.21905	3.26741	0.679147	0.497045	NA		1700034I23Rik	0.45472
1700034J05Rik	0	NA	NA	NA	NA	NA		1700034J05Rik	0.174873	0.128497	3.27096	0.0392843	0.968664	NA		1700034J05Rik	0	NA	NA	NA	NA	NA		1700034J05Rik	0.134268	-0.91767	3.718	-0.246818	0.805049	NA		1700034J05Rik	0.0763099	-0.768245	3.16591	-0.242661	0.808268	NA		1700034J05Rik	0.20721	-1.1423	3.41146	-0.334841	0.737745	NA		1700034J05Rik	0.303309
1700037C18Rik	44.825	-0.534173	0.300143	-1.77973	0.07512	NA		1700037C18Rik	28.8422	0.12215	0.477799	0.255651	0.79822	NA		1700037C18Rik	52.7321	0.386118	0.365713	1.0558	0.291062	0.999957		1700037C18Rik	156.564	0.0804676	0.445993	0.180423	0.85682	0.999801		1700037C18Rik	52.2742	-0.368834	0.328747	-1.12194	0.261888	0.999985		1700037C18Rik	186.361	-0.0360086	0.352654	-0.102108	0.918671	0.993408		1700037C18Rik	85.9036
1700037H04Rik	333.292	-0.279185	0.12272	-2.27498	0.0229072	0.187185		1700037H04Rik	992.022	-0.00928352	0.0956691	-0.0970379	0.922696	0.999481		1700037H04Rik	771.014	0.0855664	0.112423	0.761109	0.446592	0.999957		1700037H04Rik	2106.11	-0.255805	0.155945	-1.64035	0.100932	0.999801		1700037H04Rik	489.209	-0.247405	0.111244	-2.22398	0.0261499	0.598166		1700037H04Rik	3094.88	-0.0471856	0.0757538	-0.622881	0.533363	0.988795		1700037H04Rik	815.066
1700040L02Rik	23.5248	-0.154891	0.409331	-0.3784	0.705133	NA		1700040L02Rik	23.0009	-0.319419	0.512293	-0.623508	0.532951	NA		1700040L02Rik	20.9764	0.523876	0.690636	0.758541	0.448127	0.999957		1700040L02Rik	82.6675	-1.01278	0.622936	-1.62582	0.103989	0.999801		1700040L02Rik	23.461	0.146357	0.386545	0.378628	0.704964	0.999985		1700040L02Rik	79.9401	-0.00520244	0.443446	-0.0117319	0.99064	0.997616		1700040L02Rik	50.002
1700042B14Rik	0.174182	0.108163	3.14654	0.0343753	0.972578	NA		1700042B14Rik	0	NA	NA	NA	NA	NA		1700042B14Rik	0	NA	NA	NA	NA	NA		1700042B14Rik	1.23417	0.694158	3.57612	0.194109	0.84609	NA		1700042B14Rik	0	NA	NA	NA	NA	NA		1700042B14Rik	0	NA	NA	NA	NA	NA		1700042B14Rik	0.0974237
1700047I17Rik2	0.154165	0.903552	3.15411	0.286468	0.77452	NA		1700047I17Rik2	64.5153	-4.83038	3.08179	-1.56739	0.117023	NA		1700047I17Rik2	0.596218	-1.52697	3.28598	-0.464693	0.642151	0.999957		1700047I17Rik2	0	NA	NA	NA	NA	NA		1700047I17Rik2	0	NA	NA	NA	NA	NA		1700047I17Rik2	0	NA	NA	NA	NA	NA		1700047I17Rik2	0
1700049E17Rik2	0	NA	NA	NA	NA	NA		1700049E17Rik2	0	NA	NA	NA	NA	NA		1700049E17Rik2	0	NA	NA	NA	NA	NA		1700049E17Rik2	1.18142	-0.786522	3.71217	-0.211877	0.832203	NA		1700049E17Rik2	0.0889202	-0.685058	3.16057	-0.216752	0.828402	NA		1700049E17Rik2	0	NA	NA	NA	NA	NA		1700049E17Rik2	0.20807
1700049G17Rik	207.166	0.0446742	0.147527	0.30282	0.762027	0.941005		1700049G17Rik	130.243	0.0136229	0.246563	0.0552513	0.955938	NA		1700049G17Rik	176.805	0.034811	0.197382	0.176364	0.860008	0.999957		1700049G17Rik	317.083	0.0711696	0.330483	0.21535	0.829494	0.999801		1700049G17Rik	177.392	-0.052011	0.19401	-0.268084	0.788634	0.999985		1700049G17Rik	358.357	-0.0609938	0.306058	-0.199289	0.842037	0.993408		1700049G17Rik	131.049
1700049J03Rik	0	NA	NA	NA	NA	NA		1700049J03Rik	0.0906699	0.47373	3.27096	0.144829	0.884846	NA		1700049J03Rik	0	NA	NA	NA	NA	NA		1700049J03Rik	1.24062	0.872707	3.59388	0.242832	0.808136	NA		1700049J03Rik	0	NA	NA	NA	NA	NA		1700049J03Rik	1.0454	2.3892	3.38018	0.706825	0.479675	NA		1700049J03Rik	0.2445
1700052N19Rik	490.039	0.0651092	0.0908531	0.716642	0.473595	0.817913		1700052N19Rik	293.188	0.00372225	0.164276	0.0226585	0.981923	0.999866		1700052N19Rik	290.008	-0.0924422	0.159299	-0.580308	0.561707	0.999957		1700052N19Rik	771.837	-0.00149408	0.213282	-0.00700519	0.994411	0.999801		1700052N19Rik	504.919	0.0867536	0.109811	0.790024	0.429514	0.999985		1700052N19Rik	738.942	0.0580702	0.155125	0.374344	0.708149	0.993408		1700052N19Rik	256.045
1700055N04Rik	0.833584	-1.08784	3.08317	-0.352831	0.724215	NA		1700055N04Rik	1.05654	-0.174575	3.24925	-0.0537279	0.957152	NA		1700055N04Rik	2.91289	-1.54656	1.89095	-0.817878	0.413427	0.999957		1700055N04Rik	4.07502	1.77171	2.72394	0.650424	0.515419	NA		1700055N04Rik	0.244425	0.331466	3.16033	0.104884	0.916468	0.999985		1700055N04Rik	0	NA	NA	NA	NA	NA		1700055N04Rik	0.62724
1700056E22Rik	1.19891	0.646012	2.09152	0.308872	0.757419	NA		1700056E22Rik	1.58972	-0.925381	2.00083	-0.462497	0.643725	NA		1700056E22Rik	3.35295	-0.434187	1.31349	-0.330558	0.740978	0.999957		1700056E22Rik	14.9275	0.300137	1.32775	0.226049	0.821164	0.999801		1700056E22Rik	0.807241	0.1481	2.22904	0.0664411	0.947027	0.999985		1700056E22Rik	19.3038	-1.70262	1.0813	-1.5746	0.115348	0.809168		1700056E22Rik	4.66092
1700057G04Rik	1.52459	0.38482	1.95776	0.196561	0.844171	NA		1700057G04Rik	2.61369	1.59114	1.79324	0.887295	0.37492	NA		1700057G04Rik	0.997947	0.56922	3.19921	0.177925	0.858782	0.999957		1700057G04Rik	5.32384	-1.15931	2.08943	-0.554849	0.578998	NA		1700057G04Rik	1.67808	-1.07577	1.45216	-0.740809	0.458809	0.999985		1700057G04Rik	2.68733	-2.02384	3.2871	-0.61569	0.538099	NA		1700057G04Rik	2.58341
1700061G19Rik	1.65581	-1.85933	1.76017	-1.05633	0.290815	NA		1700061G19Rik	0	NA	NA	NA	NA	NA		1700061G19Rik	0.406883	-0.748019	3.29793	-0.226814	0.820568	NA		1700061G19Rik	0.76868	-0.563504	3.68326	-0.15299	0.878406	NA		1700061G19Rik	4.16383	0.824864	0.942477	0.875209	0.38146	0.999985		1700061G19Rik	0.178232	-0.981655	3.42197	-0.286868	0.774213	NA		1700061G19Rik	0.605793
1700064H15Rik	1.47939	1.27546	1.82841	0.697583	0.485438	NA		1700064H15Rik	1.09049	-0.811974	2.67473	-0.303572	0.761454	NA		1700064H15Rik	0.366373	1.16099	3.2492	0.357317	0.720855	NA		1700064H15Rik	0.714613	0.526305	3.64109	0.144546	0.885069	NA		1700064H15Rik	1.50109	0.596595	1.56262	0.381792	0.702616	0.999985		1700064H15Rik	0	NA	NA	NA	NA	NA		1700064H15Rik	0.537999
1700066B19Rik	1.1566	1.03428	1.8339	0.563976	0.572771	NA		1700066B19Rik	0.677074	1.0331	3.20166	0.322677	0.74694	NA		1700066B19Rik	2.27272	0.371247	1.49474	0.248369	0.803849	0.999957		1700066B19Rik	7.94126	0.862963	1.74766	0.493781	0.621461	NA		1700066B19Rik	1.54759	-1.70604	1.75521	-0.971983	0.331059	0.999985		1700066B19Rik	5.12733	0.0169068	1.67388	0.0101003	0.991941	NA		1700066B19Rik	2.2452
1700066M21Rik	485.502	-0.110561	0.0905559	-1.22091	0.222119	0.620316		1700066M21Rik	262.052	0.150002	0.184495	0.813041	0.416194	0.9571		1700066M21Rik	300.589	-0.179007	0.159758	-1.12049	0.262504	0.999957		1700066M21Rik	1009.83	0.135941	0.195439	0.695569	0.486699	0.999801		1700066M21Rik	502.129	0.130731	0.103598	1.26191	0.206982	0.999985		1700066M21Rik	1110.37	0.120332	0.205544	0.585433	0.558256	0.988835		1700066M21Rik	371.184
1700067K01Rik	0.470091	2.06873	3.12124	0.662792	0.507464	NA		1700067K01Rik	0.0739517	-0.632405	3.27096	-0.193339	0.846693	NA		1700067K01Rik	0	NA	NA	NA	NA	NA		1700067K01Rik	0.498174	-1.74613	3.66976	-0.475817	0.634205	NA		1700067K01Rik	0.464162	-1.48883	3.13623	-0.474721	0.634986	0.999985		1700067K01Rik	2.10973	2.51565	3.39588	0.740796	0.458817	NA		1700067K01Rik	0.971765
1700067P10Rik	0	NA	NA	NA	NA	NA		1700067P10Rik	0	NA	NA	NA	NA	NA		1700067P10Rik	0	NA	NA	NA	NA	NA		1700067P10Rik	0.606805	-0.749396	3.6618	-0.204653	0.837844	NA		1700067P10Rik	0.179083	0.831466	3.15416	0.26361	0.792081	0.999985		1700067P10Rik	0	NA	NA	NA	NA	NA		1700067P10Rik	0
1700069L16Rik	0	NA	NA	NA	NA	NA		1700069L16Rik	0	NA	NA	NA	NA	NA		1700069L16Rik	0.0662465	-0.0803832	3.31566	-0.0242435	0.980658	NA		1700069L16Rik	0	NA	NA	NA	NA	NA		1700069L16Rik	0.254534	0.420581	3.14655	0.133664	0.893668	0.999985		1700069L16Rik	0	NA	NA	NA	NA	NA		1700069L16Rik	0
1700071K01Rik	0.0772014	-0.359124	3.15896	-0.113684	0.909488	NA		1700071K01Rik	0.190079	-0.94038	3.26228	-0.288258	0.773149	NA		1700071K01Rik	0.189419	0.369528	3.29738	0.112067	0.91077	NA		1700071K01Rik	0.228676	1.3248	3.67253	0.360733	0.718299	NA		1700071K01Rik	0.249599	-0.388833	3.15733	-0.123152	0.901986	0.999985		1700071K01Rik	0	NA	NA	NA	NA	NA		1700071K01Rik	0.194847
1700073E17Rik	0.157325	-0.7935	3.15896	-0.25119	0.801667	NA		1700073E17Rik	0.14262	0.813294	3.26691	0.248949	0.8034	NA		1700073E17Rik	0.306336	-1.25921	3.28952	-0.382794	0.701873	NA		1700073E17Rik	0.343013	1.70916	3.64946	0.468333	0.639546	NA		1700073E17Rik	0.199924	0.974006	3.15011	0.309197	0.757172	0.999985		1700073E17Rik	0	NA	NA	NA	NA	NA		1700073E17Rik	0
1700084C01Rik	346.516	-0.0625794	0.166997	-0.374734	0.707858	0.91938		1700084C01Rik	134.514	0.11839	0.219077	0.540402	0.58892	NA		1700084C01Rik	220.123	0.177104	0.185514	0.954664	0.339748	0.999957		1700084C01Rik	645.841	0.0167168	0.232213	0.0719891	0.942611	0.999801		1700084C01Rik	259.705	0.0396225	0.175795	0.225391	0.821675	0.999985		1700084C01Rik	624.413	0.331357	0.262153	1.26398	0.206236	0.91435		1700084C01Rik	461.201
1700084J12Rik	0	NA	NA	NA	NA	NA		1700084J12Rik	0	NA	NA	NA	NA	NA		1700084J12Rik	0.132493	-0.426332	3.31351	-0.128665	0.897623	NA		1700084J12Rik	0.268536	-1.15981	3.70979	-0.312636	0.754558	NA		1700084J12Rik	0	NA	NA	NA	NA	NA		1700084J12Rik	0	NA	NA	NA	NA	NA		1700084J12Rik	0.0974237
1700086D15Rik	0.415378	1.1413	3.13019	0.36461	0.715402	NA		1700086D15Rik	0.199875	-0.567429	3.2417	-0.175041	0.861048	NA		1700086D15Rik	0	NA	NA	NA	NA	NA		1700086D15Rik	0.197208	1.17812	3.67708	0.320396	0.748668	NA		1700086D15Rik	0.134252	-0.333245	3.16365	-0.105335	0.91611	NA		1700086D15Rik	0	NA	NA	NA	NA	NA		1700086D15Rik	0.680696
1700086L19Rik	554.859	0.0598593	0.103245	0.579777	0.562065	0.860131		1700086L19Rik	462.518	-0.144734	0.145942	-0.991724	0.321332	0.907406		1700086L19Rik	285.802	-0.453342	0.190208	-2.3834	0.0171535	0.465447		1700086L19Rik	102.825	0.181676	0.548937	0.330959	0.740675	0.999801		1700086L19Rik	408.884	0.158654	0.148866	1.06575	0.286538	0.999985		1700086L19Rik	158.578	-0.403676	0.387556	-1.04159	0.2976	0.963559		1700086L19Rik	372.489
1700088E04Rik	70.5689	0.257655	0.24444	1.05406	0.291854	NA		1700088E04Rik	59.8119	-0.0909478	0.33054	-0.275149	0.783202	NA		1700088E04Rik	68.0634	-0.267398	0.343637	-0.778141	0.436486	0.999957		1700088E04Rik	122.697	0.211206	0.508571	0.415293	0.677928	0.999801		1700088E04Rik	67.6673	-0.202925	0.269945	-0.751728	0.452215	0.999985		1700088E04Rik	191.354	-0.23701	0.364713	-0.649854	0.515787	0.988795		1700088E04Rik	136.32
1700091H14Rik	0	NA	NA	NA	NA	NA		1700091H14Rik	0	NA	NA	NA	NA	NA		1700091H14Rik	0	NA	NA	NA	NA	NA		1700091H14Rik	0	NA	NA	NA	NA	NA		1700091H14Rik	0	NA	NA	NA	NA	NA		1700091H14Rik	0.518024	-2.14712	3.35416	-0.640138	0.522083	NA		1700091H14Rik	0.0825901
1700092M07Rik	0.682364	0.815204	3.09031	0.263794	0.791939	NA		1700092M07Rik	0.446339	1.30992	3.20998	0.408076	0.683218	NA		1700092M07Rik	0.336025	-0.451857	3.28725	-0.137458	0.890669	NA		1700092M07Rik	1.68817	1.98375	3.53829	0.560651	0.575035	NA		1700092M07Rik	0.499084	0.399844	3.11648	0.1283	0.897912	0.999985		1700092M07Rik	0.374293	-1.62638	3.38767	-0.480088	0.631165	NA		1700092M07Rik	0.345743
1700093K21Rik	2.40661	-0.477331	1.24942	-0.382041	0.702431	NA		1700093K21Rik	4.04623	0.415736	1.27576	0.325873	0.74452	NA		1700093K21Rik	4.55812	-1.46532	1.27305	-1.15103	0.249721	0.999957		1700093K21Rik	4.95652	1.02792	2.15868	0.476179	0.633947	NA		1700093K21Rik	3.57987	-0.453776	0.944666	-0.480355	0.630975	0.999985		1700093K21Rik	3.81046	1.98325	3.23029	0.613953	0.539246	NA		1700093K21Rik	1.49099
1700101E01Rik	9.20173	-1.25756	0.982185	-1.28037	0.200416	NA		1700101E01Rik	2.98244	0.303068	1.41871	0.213622	0.830842	NA		1700101E01Rik	11.6866	0.819214	0.983026	0.833359	0.404642	0.999957		1700101E01Rik	20.8942	2.75796	1.535	1.79672	0.0723807	0.949247		1700101E01Rik	4.2114	-1.59807	1.54259	-1.03596	0.300219	0.999985		1700101E01Rik	47.4019	1.31071	1.28733	1.01816	0.308604	0.971635		1700101E01Rik	62.7983
1700102P08Rik	16.6132	0.398886	0.460016	0.867114	0.385879	NA		1700102P08Rik	7.66253	-0.471113	0.854614	-0.551258	0.581457	NA		1700102P08Rik	8.33118	0.00632047	0.85977	0.00735135	0.994135	0.999957		1700102P08Rik	25.8057	-0.253455	1.02983	-0.246113	0.805595	0.999801		1700102P08Rik	13.8668	0.758776	0.545078	1.39205	0.163908	0.986076		1700102P08Rik	31.6686	-0.135517	0.957549	-0.141525	0.887455	0.993408		1700102P08Rik	10.1521
1700106J16Rik	0	NA	NA	NA	NA	NA		1700106J16Rik	0	NA	NA	NA	NA	NA		1700106J16Rik	0	NA	NA	NA	NA	NA		1700106J16Rik	3.68115	-1.4536	2.77558	-0.523709	0.600481	NA		1700106J16Rik	0	NA	NA	NA	NA	NA		1700106J16Rik	0	NA	NA	NA	NA	NA		1700106J16Rik	0
1700109H08Rik	16.4367	0.1741	0.515251	0.337893	0.735444	NA		1700109H08Rik	13.6153	-0.0343544	0.762119	-0.0450774	0.964046	NA		1700109H08Rik	20.0409	-0.763901	0.597645	-1.27819	0.201184	0.999957		1700109H08Rik	28.1047	0.308883	1.02565	0.301157	0.763295	0.999801		1700109H08Rik	17.7623	-0.106283	0.507443	-0.209449	0.834098	0.999985		1700109H08Rik	51.7196	0.245988	0.66466	0.370096	0.711311	0.993408		1700109H08Rik	12.0967
1700112E06Rik	10.0343	-0.846517	0.593818	-1.42555	0.153998	NA		1700112E06Rik	8.3245	-0.184589	0.855817	-0.215688	0.829231	NA		1700112E06Rik	12.0019	0.570164	0.701238	0.813082	0.416171	0.999957		1700112E06Rik	61.4247	-0.0213012	0.697457	-0.0305412	0.975635	0.999801		1700112E06Rik	10.9719	0.263387	0.577365	0.456189	0.648254	0.999985		1700112E06Rik	38.7139	-0.945102	0.578972	-1.63238	0.102599	0.79039		1700112E06Rik	15.6441
1700113H08Rik	1.66818	0.359193	1.50476	0.238705	0.811334	NA		1700113H08Rik	0	NA	NA	NA	NA	NA		1700113H08Rik	0.369007	0.955771	3.28677	0.290793	0.771209	NA		1700113H08Rik	3.9796	-0.524858	2.29025	-0.229171	0.818736	NA		1700113H08Rik	0.951338	0.346497	2.09532	0.165367	0.868655	0.999985		1700113H08Rik	0.926817	-2.98791	3.33397	-0.896201	0.370145	NA		1700113H08Rik	0.632993
1700123I01Rik	0.162455	1.17955	3.14236	0.375371	0.707385	NA		1700123I01Rik	3.6259	-1.94152	1.47332	-1.31779	0.187574	NA		1700123I01Rik	0.347238	1.05435	3.28265	0.321189	0.748067	NA		1700123I01Rik	1.08905	-0.496538	3.71312	-0.133726	0.89362	NA		1700123I01Rik	0.173289	-0.113935	3.16197	-0.0360327	0.971256	0.999985		1700123I01Rik	0.698793	-0.889656	3.42185	-0.259993	0.794869	NA		1700123I01Rik	1.12287
1700123L14Rik	0.621353	0.259012	3.1064	0.0833801	0.933549	NA		1700123L14Rik	0	NA	NA	NA	NA	NA		1700123L14Rik	0.247846	0.571912	3.29415	0.173614	0.862169	NA		1700123L14Rik	3.43673	1.7253	2.67082	0.64598	0.518292	NA		1700123L14Rik	1.54136	0.0609429	1.54625	0.0394134	0.968561	0.999985		1700123L14Rik	5.39494	0.638219	2.24637	0.284111	0.776325	NA		1700123L14Rik	0.205618
1700123O20Rik	147.792	0.173204	0.156153	1.10919	0.267346	NA		1700123O20Rik	83.1439	0.183624	0.282953	0.648956	0.516367	NA		1700123O20Rik	116.7	0.128221	0.274759	0.466666	0.640739	0.999957		1700123O20Rik	344.813	0.0836769	0.311059	0.269007	0.787924	0.999801		1700123O20Rik	165.562	-0.00447102	0.167325	-0.0267205	0.978683	0.999985		1700123O20Rik	364.546	-0.258945	0.288586	-0.897289	0.369565	0.981438		1700123O20Rik	144.39
1700125H20Rik	0.807844	-1.09905	2.29302	-0.479303	0.631723	NA		1700125H20Rik	1.40409	0.77681	2.09042	0.371605	0.710187	NA		1700125H20Rik	0.168358	-0.545392	3.31521	-0.164512	0.869328	NA		1700125H20Rik	2.20623	-0.41541	3.509	-0.118384	0.905763	NA		1700125H20Rik	1.05231	0.331509	2.02044	0.164077	0.86967	0.999985		1700125H20Rik	2.08077	-3.61626	3.32872	-1.08638	0.277309	NA		1700125H20Rik	1.01857
1700128F08Rik	1.10551	0.937564	1.87381	0.500351	0.616828	NA		1700128F08Rik	0.210642	-0.221016	3.23228	-0.0683778	0.945485	NA		1700128F08Rik	0.935983	0.239637	3.21939	0.0744356	0.940664	0.999957		1700128F08Rik	2.53738	1.20576	3.28993	0.366498	0.713993	NA		1700128F08Rik	1.77193	0.0579131	1.49759	0.038671	0.969153	0.999985		1700128F08Rik	4.89415	0.957028	2.97147	0.322073	0.747398	NA		1700128F08Rik	1.51134
1810009A15Rik	153.868	0.0275359	0.154428	0.178309	0.85848	NA		1810009A15Rik	98.8756	-0.0616243	0.259432	-0.237535	0.812242	NA		1810009A15Rik	118.523	0.144322	0.251583	0.573658	0.566199	0.999957		1810009A15Rik	326.961	-0.0979982	0.318713	-0.307481	0.758477	0.999801		1810009A15Rik	151.139	0.0554279	0.157606	0.351686	0.725073	0.999985		1810009A15Rik	365.453	-0.0497756	0.226322	-0.219933	0.825923	0.993408		1810009A15Rik	167.354
1810010H24Rik	78.532	0.121272	0.252502	0.48028	0.631028	NA		1810010H24Rik	40.9101	-0.00154893	0.40723	-0.00380357	0.996965	NA		1810010H24Rik	51.674	-0.400987	0.403691	-0.993301	0.320563	0.999957		1810010H24Rik	111.026	-0.129719	0.533539	-0.243129	0.807906	0.999801		1810010H24Rik	48.9945	-0.200911	0.312002	-0.643942	0.519613	0.999985		1810010H24Rik	141.752	-0.293481	0.410042	-0.715735	0.474155	0.988795		1810010H24Rik	65.0016
1810011H11Rik	8.0762	-0.100246	0.678399	-0.147768	0.882526	NA		1810011H11Rik	3.57445	0.410895	1.29548	0.317176	0.75111	NA		1810011H11Rik	2.98402	-0.803767	1.63863	-0.49051	0.623773	0.999957		1810011H11Rik	7.71429	-0.495836	1.7385	-0.285209	0.775484	NA		1810011H11Rik	8.6918	0.136873	0.752579	0.181873	0.855683	0.999985		1810011H11Rik	7.01519	-1.80638	1.79657	-1.00546	0.314676	0.972691		1810011H11Rik	3.82303
1810011O10Rik	13.6642	-0.106886	0.542205	-0.197132	0.843724	NA		1810011O10Rik	6.30291	0.0146881	0.995746	0.0147509	0.988231	NA		1810011O10Rik	6.23077	1.04374	1.11447	0.936532	0.348999	0.999957		1810011O10Rik	52.1664	0.158399	0.753326	0.210266	0.83346	0.999801		1810011O10Rik	12.9687	-0.311864	0.541783	-0.575625	0.564869	0.999985		1810011O10Rik	27.9139	0.718229	0.719608	0.998083	0.318239	0.972691		1810011O10Rik	7.50084
1810013L24Rik	838.814	-0.0555495	0.0789985	-0.703172	0.481949	0.822184		1810013L24Rik	541.531	-0.103619	0.115598	-0.896377	0.370051	0.937853		1810013L24Rik	675.587	0.0997605	0.116985	0.852764	0.39379	0.999957		1810013L24Rik	1887.92	-0.0944716	0.151727	-0.622642	0.53352	0.999801		1810013L24Rik	894.017	-0.00751406	0.0714397	-0.10518	0.916233	0.999985		1810013L24Rik	2141.98	-0.0212657	0.107752	-0.197357	0.843548	0.993408		1810013L24Rik	816.976
1810020O05Rik	4.80535	1.79016	1.3859	1.29169	0.196465	NA		1810020O05Rik	16.5687	-1.56679	0.757405	-2.06863	0.0385813	NA		1810020O05Rik	4.17906	-0.025714	1.2508	-0.020558	0.983598	0.999957		1810020O05Rik	5.40241	2.91449	2.71398	1.07388	0.282876	NA		1810020O05Rik	4.63208	0.612791	1.07391	0.570616	0.56826	0.999985		1810020O05Rik	15.9766	2.03063	1.87646	1.08216	0.279181	0.956108		1810020O05Rik	7.31374
1810022K09Rik	317.537	0.0644005	0.114542	0.562245	0.573949	0.8623		1810022K09Rik	245.992	0.015659	0.160873	0.0973377	0.922458	0.999481		1810022K09Rik	322.291	0.0940634	0.227578	0.413323	0.67937	0.999957		1810022K09Rik	570.097	-0.00562433	0.249884	-0.0225077	0.982043	0.999801		1810022K09Rik	336.207	0.101449	0.127404	0.79628	0.425869	0.999985		1810022K09Rik	679.405	0.0330114	0.171885	0.192056	0.847699	0.993408		1810022K09Rik	364.594
1810024B03Rik	16.9455	-0.18742	0.485318	-0.38618	0.699364	NA		1810024B03Rik	11.4786	0.286363	0.701988	0.407931	0.683324	NA		1810024B03Rik	10.2768	-0.289222	0.853552	-0.338845	0.734727	0.999957		1810024B03Rik	28.6062	0.547341	0.9928	0.551311	0.581421	0.999801		1810024B03Rik	18.2727	0.260043	0.438281	0.593325	0.552964	0.999985		1810024B03Rik	18.4578	1.41766	1.06417	1.33217	0.182803	0.896527		1810024B03Rik	14.5427
1810026J23Rik	1482.82	0.0749218	0.06794	1.10276	0.27013	0.669478		1810026J23Rik	795.186	-0.0779347	0.0979213	-0.795892	0.426095	0.961675		1810026J23Rik	1012.16	-0.0615178	0.107296	-0.573349	0.566408	0.999957		1810026J23Rik	2486.81	-0.129737	0.136173	-0.95274	0.340722	0.999801		1810026J23Rik	1352.49	0.11605	0.0850134	1.36507	0.17223	0.994522		1810026J23Rik	2749.05	0.0683564	0.0786508	0.869112	0.384786	0.985298		1810026J23Rik	1177.72
1810030O07Rik	478.773	0.101577	0.091891	1.1054	0.268984	0.668286		1810030O07Rik	347.371	0.00218269	0.136627	0.0159756	0.987254	0.999866		1810030O07Rik	412.834	-0.0389755	0.134168	-0.290499	0.771435	0.999957		1810030O07Rik	843.686	0.0591873	0.20476	0.289057	0.772538	0.999801		1810030O07Rik	477.748	0.122941	0.103586	1.18684	0.235289	0.999985		1810030O07Rik	1030.15	0.0755633	0.149365	0.505899	0.612928	0.993275		1810030O07Rik	383.926
1810037I17Rik	437.918	-0.0725193	0.118288	-0.613077	0.539826	0.849083		1810037I17Rik	360.978	0.0620401	0.145618	0.426046	0.670074	0.993553		1810037I17Rik	383.827	0.0893601	0.150489	0.593799	0.552647	0.999957		1810037I17Rik	1318.91	0.0635355	0.171819	0.369781	0.711546	0.999801		1810037I17Rik	465.76	0.124237	0.107011	1.16097	0.245655	0.999985		1810037I17Rik	1266.16	0.179624	0.160704	1.11773	0.263681	0.948907		1810037I17Rik	578.988
1810041L15Rik	1637.87	0.18497	0.12848	1.43968	0.149959	0.519508		1810041L15Rik	495.856	-0.522047	0.420948	-1.24017	0.214913	0.787373		1810041L15Rik	933.094	-0.108412	0.184845	-0.586501	0.557539	0.999957		1810041L15Rik	1615.12	-0.631525	0.16888	-3.73949	0.000184395	0.0173309		1810041L15Rik	1355.47	-0.0424374	0.197449	-0.214929	0.829823	0.999985		1810041L15Rik	3029.24	-0.250018	0.170171	-1.46922	0.141774	0.849312		1810041L15Rik	3077.97
1810043G02Rik	522.136	0.067663	0.109188	0.619694	0.535459	0.847581		1810043G02Rik	361.192	-0.20758	0.142446	-1.45726	0.145045	0.669926		1810043G02Rik	530.42	-0.0520584	0.128133	-0.406285	0.684533	0.999957		1810043G02Rik	1222.83	-0.168807	0.181405	-0.930556	0.352083	0.999801		1810043G02Rik	619.823	-0.0873236	0.124479	-0.701512	0.482984	0.999985		1810043G02Rik	1330.99	0.387308	0.122284	3.16729	0.00153868	0.132018		1810043G02Rik	582.506
1810043H04Rik	141.191	-0.155424	0.176047	-0.882857	0.377314	NA		1810043H04Rik	76.103	-0.321012	0.290193	-1.1062	0.268639	NA		1810043H04Rik	87.3356	0.0325415	0.280799	0.115889	0.907741	0.999957		1810043H04Rik	375.513	0.240966	0.299189	0.805398	0.42059	0.999801		1810043H04Rik	130.228	-0.0875775	0.160678	-0.54505	0.585719	0.999985		1810043H04Rik	375.745	0.475678	0.233535	2.03686	0.0416638	0.593621		1810043H04Rik	121.399
1810049J17Rik	6.66066	-0.413087	0.780238	-0.529437	0.596503	NA		1810049J17Rik	2.65137	-0.25361	1.36952	-0.185182	0.853087	NA		1810049J17Rik	3.50008	-0.927936	1.26545	-0.733287	0.463383	0.999957		1810049J17Rik	10.8952	0.53398	1.50725	0.354275	0.723133	NA		1810049J17Rik	6.27063	-0.451954	0.790299	-0.571877	0.567405	0.999985		1810049J17Rik	12.9094	-1.6082	1.23852	-1.29849	0.194119	0.905527		1810049J17Rik	7.3913
1810055G02Rik	257.385	-0.302395	0.147504	-2.05008	0.0403563	0.260448		1810055G02Rik	66.297	1.48096	0.540587	2.73954	0.00615258	NA		1810055G02Rik	83.3617	0.151827	1.29931	0.116852	0.906978	0.999957		1810055G02Rik	348.33	0.368368	0.306233	1.2029	0.229014	0.999801		1810055G02Rik	230.72	-0.0587434	0.147921	-0.397128	0.691273	0.999985		1810055G02Rik	365.059	-1.27499	0.363043	-3.51194	0.000444844	0.0585648		1810055G02Rik	156.978
1810058I24Rik	219.018	-0.200445	0.144574	-1.38645	0.165608	0.541844		1810058I24Rik	130.495	0.0686481	0.220959	0.310682	0.756042	NA		1810058I24Rik	152.983	0.0711543	0.223413	0.318488	0.750115	0.999957		1810058I24Rik	702.041	0.054998	0.222285	0.247421	0.804582	0.999801		1810058I24Rik	200.8	0.131867	0.148293	0.889233	0.373878	0.999985		1810058I24Rik	588.019	-0.0242021	0.186044	-0.130088	0.896497	0.993408		1810058I24Rik	214.923
1810062G17Rik	1.00526	-2.63982	2.34209	-1.12712	0.259692	NA		1810062G17Rik	0.179361	0.432571	3.24399	0.133345	0.89392	NA		1810062G17Rik	1.67823	0.431956	2.46035	0.175567	0.860634	0.999957		1810062G17Rik	7.37902	0.703079	1.81578	0.387206	0.698604	NA		1810062G17Rik	0.857133	-1.24226	2.22872	-0.557388	0.577263	0.999985		1810062G17Rik	4.23724	0.603309	3.30866	0.182343	0.855314	NA		1810062G17Rik	3.12811
2010002M12Rik	13.7022	0.246516	0.570186	0.432344	0.665491	NA		2010002M12Rik	6.75803	-0.423202	1.09848	-0.385263	0.700043	NA		2010002M12Rik	15.0303	-0.114535	0.629994	-0.181803	0.855738	0.999957		2010002M12Rik	31.6093	-0.419061	0.941488	-0.445105	0.656244	0.999801		2010002M12Rik	17.0672	0.389373	0.464153	0.83889	0.401531	0.999985		2010002M12Rik	45.2855	0.0736885	0.631256	0.116733	0.907071	0.993408		2010002M12Rik	16.3225
2010003K11Rik	0.0770825	0.643706	3.15896	0.203771	0.838532	NA		2010003K11Rik	0.2159	-0.249025	3.25441	-0.0765194	0.939006	NA		2010003K11Rik	0	NA	NA	NA	NA	NA		2010003K11Rik	0	NA	NA	NA	NA	NA		2010003K11Rik	0.0466067	0.323656	3.16242	0.102345	0.918483	NA		2010003K11Rik	0.350444	2.05182	3.39277	0.604764	0.545336	NA		2010003K11Rik	0
2010005H15Rik	0.612963	-0.597544	3.10176	-0.192647	0.847236	NA		2010005H15Rik	1.41911	-1.29199	2.61362	-0.494329	0.621074	NA		2010005H15Rik	11.6983	0.0826783	0.983081	0.0841012	0.932976	0.999957		2010005H15Rik	1.68231	-0.700663	3.64605	-0.19217	0.847609	NA		2010005H15Rik	0.558392	-0.712194	3.12969	-0.22756	0.819988	0.999985		2010005H15Rik	5.79261	1.82467	2.39069	0.76324	0.44532	NA		2010005H15Rik	5.38042
2010012O05Rik	390.402	-0.0277987	0.101877	-0.272867	0.784956	0.949874		2010012O05Rik	230.282	0.00350905	0.174241	0.0201391	0.983932	0.999866		2010012O05Rik	330.76	-0.0474879	0.164874	-0.288026	0.773327	0.999957		2010012O05Rik	903.93	-0.032412	0.201106	-0.161168	0.871961	0.999801		2010012O05Rik	381.387	0.0179316	0.111576	0.160712	0.87232	0.999985		2010012O05Rik	954.602	0.0126757	0.128861	0.0983669	0.921641	0.993408		2010012O05Rik	351.867
2010106E10Rik	0	NA	NA	NA	NA	NA		2010106E10Rik	0	NA	NA	NA	NA	NA		2010106E10Rik	0	NA	NA	NA	NA	NA		2010106E10Rik	0.62383	-0.758883	3.65893	-0.207406	0.835693	NA		2010106E10Rik	0.0975209	0.193882	3.16071	0.0613414	0.951087	NA		2010106E10Rik	0.325089	0.850058	3.43519	0.247456	0.804555	NA		2010106E10Rik	0.640543
2010107E04Rik	676.58	0.0272574	0.0774593	0.351893	0.724919	0.926177		2010107E04Rik	387.272	-0.0255768	0.141222	-0.18111	0.856281	0.999481		2010107E04Rik	433.349	0.158704	0.15245	1.04102	0.297866	0.999957		2010107E04Rik	2702.94	-0.0276326	0.131828	-0.20961	0.833972	0.999801		2010107E04Rik	701.193	0.143119	0.101399	1.41145	0.158113	0.979414		2010107E04Rik	1890.97	0.110416	0.100005	1.1041	0.269549	0.952418		2010107E04Rik	525.763
2010107G12Rik	6.1948	0.141364	0.762263	0.185453	0.852874	NA		2010107G12Rik	10.106	-0.156506	0.879249	-0.178	0.858723	NA		2010107G12Rik	12.1854	0.195799	0.818486	0.239221	0.810934	0.999957		2010107G12Rik	13.2145	-0.0417286	1.38772	-0.0300699	0.976011	NA		2010107G12Rik	5.22289	-0.370492	0.788756	-0.469717	0.638557	0.999985		2010107G12Rik	27.4656	-0.0194375	0.95583	-0.0203357	0.983776	0.997408		2010107G12Rik	10.0934
2010107G23Rik	295.674	0.0974227	0.128958	0.755463	0.449971	0.804724		2010107G23Rik	215.281	-0.189045	0.174168	-1.08542	0.277736	0.873438		2010107G23Rik	352.698	-0.133886	0.161252	-0.830292	0.406374	0.999957		2010107G23Rik	604.326	-0.0588003	0.239955	-0.245048	0.80642	0.999801		2010107G23Rik	335.257	0.112008	0.125094	0.89539	0.370579	0.999985		2010107G23Rik	1010.67	0.164327	0.154091	1.06642	0.286232	0.958772		2010107G23Rik	460.966
2010109A12Rik	1.60367	0.778014	1.49606	0.520043	0.603034	NA		2010109A12Rik	1.30553	0.0380413	2.55516	0.014888	0.988122	NA		2010109A12Rik	0.596585	0.282182	3.23541	0.0872168	0.930499	0.999957		2010109A12Rik	1.27045	1.21572	3.60076	0.33763	0.735642	NA		2010109A12Rik	1.3489	-1.28564	2.10096	-0.611932	0.540583	0.999985		2010109A12Rik	0	NA	NA	NA	NA	NA		2010109A12Rik	1.18692
2010109I03Rik	13.059	0.242652	0.636188	0.381416	0.702895	NA		2010109I03Rik	11.5379	0.165976	0.716155	0.23176	0.816725	NA		2010109I03Rik	13.7404	0.0561698	0.762403	0.0736747	0.941269	0.999957		2010109I03Rik	21.7805	0.619317	1.1134	0.556238	0.578048	0.999801		2010109I03Rik	14.13	-0.541263	0.513082	-1.05492	0.29146	0.999985		2010109I03Rik	25.9864	-0.865257	0.71252	-1.21436	0.22461	0.929051		2010109I03Rik	10.0471
2010111I01Rik	62.5592	-0.176927	0.282045	-0.627303	0.530461	NA		2010111I01Rik	29.0097	-1.10869	0.547544	-2.02484	0.0428834	NA		2010111I01Rik	33.9568	0.460879	0.502775	0.916671	0.359315	0.999957		2010111I01Rik	125.082	0.0100863	0.504478	0.0199935	0.984049	0.999801		2010111I01Rik	67.9075	-0.545179	0.306118	-1.78094	0.0749219	0.833447		2010111I01Rik	116.354	-0.761874	0.464117	-1.64156	0.100682	0.785209		2010111I01Rik	36.7319
2010300C02Rik	12537.6	-0.125697	0.146622	-0.857289	0.391285	0.769489		2010300C02Rik	2826.56	-0.0872172	0.0790745	-1.10298	0.270038	0.866314		2010300C02Rik	675.724	0.319788	0.143582	2.22722	0.0259325	0.596414		2010300C02Rik	591.358	0.19056	0.241385	0.789442	0.429854	0.999801		2010300C02Rik	7210.71	-0.0585513	0.0868387	-0.674253	0.50015	0.999985		2010300C02Rik	1119.5	0.025366	0.136214	0.186222	0.852271	0.993408		2010300C02Rik	661.326
2010315B03Rik	259.434	0.163633	0.130597	1.25297	0.210218	0.604385		2010315B03Rik	219.247	-0.153445	0.179432	-0.855166	0.392459	0.947766		2010315B03Rik	273.352	-0.0145802	0.18211	-0.0800623	0.936188	0.999957		2010315B03Rik	495.101	0.155884	0.259625	0.600418	0.548227	0.999801		2010315B03Rik	285.08	0.0997867	0.114031	0.875084	0.381528	0.999985		2010315B03Rik	484.505	-0.137611	0.171321	-0.803236	0.421838	0.988795		2010315B03Rik	274.008
2200002D01Rik	3.05064	-0.673615	2.08714	-0.322746	0.746888	NA		2200002D01Rik	0.533951	0.26049	3.22809	0.0806947	0.935685	NA		2200002D01Rik	1.83671	1.5338	2.16936	0.707028	0.479549	0.999957		2200002D01Rik	6.12885	0.400821	1.97227	0.203228	0.838957	NA		2200002D01Rik	1.25176	0.111672	2.68278	0.0416256	0.966797	0.999985		2200002D01Rik	2.42801	-1.14631	3.37008	-0.340142	0.73375	NA		2200002D01Rik	0.467684
2210010C04Rik	0.983332	-0.399178	1.98912	-0.200681	0.840948	NA		2210010C04Rik	0.882192	-1.14281	2.86668	-0.398654	0.690148	NA		2210010C04Rik	0.722419	-1.09551	3.21774	-0.340461	0.733509	0.999957		2210010C04Rik	6.36405	-0.00524523	1.87757	-0.00279362	0.997771	NA		2210010C04Rik	1.50761	-0.502714	1.64626	-0.305368	0.760086	0.999985		2210010C04Rik	0.445579	-1.89061	3.36741	-0.561442	0.574497	NA		2210010C04Rik	1.04975
2210011C24Rik	5.61981	-0.225154	0.894491	-0.251712	0.801264	NA		2210011C24Rik	6.83289	0.485748	1.1478	0.423198	0.672151	NA		2210011C24Rik	8.84386	-1.31021	1.12757	-1.16198	0.245245	0.999957		2210011C24Rik	117.261	-0.100268	0.513206	-0.195377	0.845098	0.999801		2210011C24Rik	3.24274	-0.401913	1.33242	-0.301642	0.762925	0.999985		2210011C24Rik	112.033	-0.193687	0.372273	-0.520284	0.602866	0.993024		2210011C24Rik	7.04479
2210013O21Rik	245.237	0.0434653	0.133342	0.325967	0.744449	0.933323		2210013O21Rik	261.364	-0.193144	0.155751	-1.24009	0.214944	0.787373		2210013O21Rik	358.501	-0.043737	0.156979	-0.278617	0.780539	0.999957		2210013O21Rik	953.896	-0.112403	0.205166	-0.547863	0.583786	0.999801		2210013O21Rik	281.837	0.0492441	0.142761	0.344942	0.730138	0.999985		2210013O21Rik	1079.24	0.136473	0.144754	0.942795	0.345786	0.976737		2210013O21Rik	404.146
2210015D19Rik	46.3966	-0.0581194	0.282263	-0.205905	0.836865	NA		2210015D19Rik	21.3348	0.027724	0.52682	0.0526253	0.95803	NA		2210015D19Rik	23.543	-0.679211	0.549469	-1.23612	0.216413	0.999957		2210015D19Rik	85.9296	0.0682042	0.598284	0.114	0.909238	0.999801		2210015D19Rik	51.0248	0.0147279	0.267284	0.0551021	0.956057	0.999985		2210015D19Rik	88.2647	0.185846	0.456658	0.406969	0.684031	0.993408		2210015D19Rik	26.1283
2210016F16Rik	178.106	-0.197052	0.151043	-1.30461	0.192025	NA		2210016F16Rik	109.073	0.215179	0.242935	0.885745	0.375755	NA		2210016F16Rik	223.167	-0.0716609	0.178791	-0.400809	0.688561	0.999957		2210016F16Rik	607.124	-0.108807	0.240222	-0.452944	0.650589	0.999801		2210016F16Rik	162.84	0.162185	0.155311	1.04426	0.296366	0.999985		2210016F16Rik	658.595	-0.0345874	0.147317	-0.234782	0.814378	0.993408		2210016F16Rik	234.13
2210016L21Rik	1709.09	-0.162826	0.0612045	-2.66035	0.00780587	0.0980216		2210016L21Rik	1217.52	-0.0516767	0.105586	-0.489426	0.62454	0.993553		2210016L21Rik	1675.74	-0.107073	0.103305	-1.03647	0.299984	0.999957		2210016L21Rik	3883.54	-0.140469	0.118986	-1.18055	0.23778	0.999801		2210016L21Rik	1847.84	-0.0692975	0.097249	-0.712578	0.476107	0.999985		2210016L21Rik	5254.1	0.145804	0.10398	1.40223	0.160846	0.873259		2210016L21Rik	1849.22
2210017I01Rik	2.02728	0.44462	1.28075	0.347157	0.728474	NA		2210017I01Rik	1.26396	-0.531099	2.05564	-0.258362	0.796128	NA		2210017I01Rik	1.22433	0.431689	2.0883	0.206718	0.83623	0.999957		2210017I01Rik	2.11307	-0.0401518	3.29646	-0.0121803	0.990282	NA		2210017I01Rik	2.40305	-1.22464	1.46071	-0.838387	0.401814	0.999985		2210017I01Rik	2.26702	0.946635	2.89972	0.326457	0.744078	NA		2210017I01Rik	3.53934
2210018M11Rik	316.913	-0.0380795	0.139619	-0.272738	0.785055	0.949874		2210018M11Rik	167.236	0.130175	0.220561	0.590199	0.555057	NA		2210018M11Rik	159.278	-0.0739963	0.255363	-0.289769	0.771993	0.999957		2210018M11Rik	272.08	0.229377	0.357359	0.641867	0.52096	0.999801		2210018M11Rik	252.89	0.0508974	0.219788	0.231575	0.816868	0.999985		2210018M11Rik	213.567	-0.173672	0.412759	-0.420759	0.673931	0.993408		2210018M11Rik	178.727
2210404O09Rik	86.8369	0.351321	0.211551	1.66069	0.0967749	NA		2210404O09Rik	62.2543	0.24971	0.322726	0.773752	0.439077	NA		2210404O09Rik	47.1027	0.033874	0.442085	0.0766232	0.938923	0.999957		2210404O09Rik	88.1558	0.413631	0.583159	0.709294	0.478142	0.999801		2210404O09Rik	80.9805	0.315876	0.24806	1.27338	0.202882	0.999985		2210404O09Rik	165.627	0.611527	0.376117	1.6259	0.103972	0.791661		2210404O09Rik	49.6171
2210407C18Rik	0	NA	NA	NA	NA	NA		2210407C18Rik	0	NA	NA	NA	NA	NA		2210407C18Rik	0.329896	1.73156	3.27695	0.528405	0.597218	NA		2210407C18Rik	0	NA	NA	NA	NA	NA		2210407C18Rik	0	NA	NA	NA	NA	NA		2210407C18Rik	0	NA	NA	NA	NA	NA		2210407C18Rik	0.198297
2210408I21Rik	118.279	-0.251135	0.20653	-1.21597	0.223995	NA		2210408I21Rik	93.7922	-0.268915	0.255133	-1.05402	0.291874	NA		2210408I21Rik	152.1	-0.00616992	0.24214	-0.0254808	0.979671	0.999957		2210408I21Rik	283.653	-0.121598	0.340899	-0.356697	0.721319	0.999801		2210408I21Rik	159.652	-0.161785	0.171258	-0.944684	0.34482	0.999985		2210408I21Rik	298.64	-0.439449	0.227385	-1.93262	0.0532834	0.639043		2210408I21Rik	203.023
2210418O10Rik	219.378	-0.0810615	0.138736	-0.584288	0.559027	0.85847		2210418O10Rik	156.217	0.0487533	0.204968	0.237859	0.811991	NA		2210418O10Rik	172.73	0.204895	0.201258	1.01807	0.308644	0.999957		2210418O10Rik	488.732	0.196833	0.263245	0.747717	0.454631	0.999801		2210418O10Rik	236.277	-0.146436	0.152249	-0.961817	0.336142	0.999985		2210418O10Rik	449.479	-0.159982	0.191372	-0.835975	0.403169	0.988795		2210418O10Rik	226.878
2300002M23Rik	0	NA	NA	NA	NA	NA		2300002M23Rik	0	NA	NA	NA	NA	NA		2300002M23Rik	0	NA	NA	NA	NA	NA		2300002M23Rik	0.110742	-0.0571742	3.73098	-0.0153241	0.987774	NA		2300002M23Rik	0	NA	NA	NA	NA	NA		2300002M23Rik	1.66635	-1.13573	3.42129	-0.33196	0.73992	NA		2300002M23Rik	0.111873
2300005B03Rik	0	NA	NA	NA	NA	NA		2300005B03Rik	0	NA	NA	NA	NA	NA		2300005B03Rik	0.182126	0.890909	3.29986	0.269984	0.787172	NA		2300005B03Rik	0.209345	0.820152	3.72654	0.220084	0.825806	NA		2300005B03Rik	0.0466067	0.323656	3.16242	0.102345	0.918483	NA		2300005B03Rik	0.103605	-0.460137	3.44407	-0.133603	0.893717	NA		2300005B03Rik	1.19644
2300009A05Rik	226.333	-0.13043	0.137456	-0.948891	0.342676	0.736046		2300009A05Rik	105.766	-0.177409	0.241247	-0.735384	0.462105	NA		2300009A05Rik	152.539	0.187663	0.236551	0.793328	0.427587	0.999957		2300009A05Rik	533.587	0.136138	0.251176	0.542001	0.587818	0.999801		2300009A05Rik	203.894	-0.0231084	0.135844	-0.170109	0.864924	0.999985		2300009A05Rik	550.418	0.0822145	0.251991	0.326259	0.744228	0.993408		2300009A05Rik	151.009
2310002L09Rik	0	NA	NA	NA	NA	NA		2310002L09Rik	0.0849288	0.271064	3.26761	0.0829548	0.933887	NA		2310002L09Rik	0	NA	NA	NA	NA	NA		2310002L09Rik	1.33779	-1.52718	3.70929	-0.411718	0.680546	NA		2310002L09Rik	0	NA	NA	NA	NA	NA		2310002L09Rik	0	NA	NA	NA	NA	NA		2310002L09Rik	0.0645113
2310003H01Rik	225.81	-0.213987	0.14582	-1.46747	0.142248	0.506852		2310003H01Rik	161.88	-0.0605664	0.220902	-0.274178	0.783948	NA		2310003H01Rik	219.153	-0.0578073	0.185292	-0.311979	0.755056	0.999957		2310003H01Rik	544.635	-0.359701	0.257959	-1.39441	0.163193	0.999801		2310003H01Rik	277.573	-0.149201	0.145856	-1.02294	0.306337	0.999985		2310003H01Rik	878.848	0.132625	0.163883	0.809267	0.418362	0.988795		2310003H01Rik	280.195
2310007B03Rik	1.34709	-8.51582	2.77205	-3.07203	0.00212607	NA		2310007B03Rik	0.338241	-0.0443561	3.23323	-0.0137188	0.989054	NA		2310007B03Rik	0.848749	1.50238	3.19687	0.469953	0.638389	0.999957		2310007B03Rik	5.0331	0.720558	2.52525	0.285341	0.775383	NA		2310007B03Rik	0.715267	-0.655667	3.14804	-0.208278	0.835012	0.999985		2310007B03Rik	1.14994	2.44954	3.37917	0.724894	0.468517	NA		2310007B03Rik	0.273951
2310007L24Rik	7.42067	0.325101	1.1412	0.284876	0.775739	NA		2310007L24Rik	0.518278	1.94822	3.23292	0.602619	0.546762	NA		2310007L24Rik	6.00458	-0.750072	1.99634	-0.375724	0.707122	0.999957		2310007L24Rik	12.4911	2.71345	2.00787	1.35141	0.176564	NA		2310007L24Rik	1.72186	-0.926617	2.63659	-0.351446	0.725254	0.999985		2310007L24Rik	25.5263	0.0187516	1.55248	0.0120785	0.990363	0.997616		2310007L24Rik	49.3316
2310009B15Rik	159.837	-0.0229094	0.152286	-0.150437	0.88042	NA		2310009B15Rik	79.8538	0.105199	0.28032	0.375281	0.707451	NA		2310009B15Rik	107.294	0.0028253	0.28259	0.00999785	0.992023	0.999957		2310009B15Rik	390.668	-0.0184101	0.295152	-0.062375	0.950264	0.999801		2310009B15Rik	173.506	0.112536	0.161908	0.695062	0.487017	0.999985		2310009B15Rik	379.712	0.157945	0.209222	0.754916	0.450299	0.988795		2310009B15Rik	150.045
2310011J03Rik	377.517	-0.0174982	0.0976924	-0.179115	0.857847	0.967087		2310011J03Rik	222.54	-0.00210013	0.175456	-0.0119696	0.99045	0.999866		2310011J03Rik	202.964	0.0546959	0.187172	0.292223	0.770116	0.999957		2310011J03Rik	841.335	0.112399	0.205136	0.547922	0.583746	0.999801		2310011J03Rik	380.326	0.126607	0.103813	1.21957	0.222629	0.999985		2310011J03Rik	815.921	0.000261476	0.147342	0.00177461	0.998584	0.999506		2310011J03Rik	278.122
2310014L17Rik	30.6382	0.111082	0.35598	0.312047	0.755005	NA		2310014L17Rik	15.4471	-0.0272224	0.614334	-0.044312	0.964656	NA		2310014L17Rik	17.8191	-0.79675	0.606215	-1.3143	0.188745	0.999957		2310014L17Rik	69.5345	0.329209	0.651946	0.504963	0.613585	0.999801		2310014L17Rik	25.131	0.250346	0.399642	0.626426	0.531036	0.999985		2310014L17Rik	93.7805	0.433018	0.361452	1.198	0.230918	0.934245		2310014L17Rik	24.8249
2310015B20Rik	1.53122	0.137849	1.78139	0.0773832	0.938319	NA		2310015B20Rik	0.648717	1.77836	3.19749	0.556173	0.578092	NA		2310015B20Rik	1.35195	-2.72612	2.2847	-1.1932	0.232789	0.999957		2310015B20Rik	3.19032	0.641887	3.33732	0.192336	0.847479	NA		2310015B20Rik	1.04527	-0.591974	2.07329	-0.285524	0.775242	0.999985		2310015B20Rik	1.93503	0.898094	3.43977	0.261091	0.794022	NA		2310015B20Rik	3.72097
2310022A10Rik	404.415	-0.222525	0.116065	-1.91726	0.0552053	0.30747		2310022A10Rik	317.017	-0.418769	0.17185	-2.43683	0.0148168	0.193103		2310022A10Rik	326.879	0.109325	0.163822	0.667339	0.504556	0.999957		2310022A10Rik	973.462	0.0833811	0.207811	0.401236	0.688247	0.999801		2310022A10Rik	406.961	0.0421301	0.109466	0.38487	0.700334	0.999985		2310022A10Rik	1172.23	-0.231651	0.17725	-1.30692	0.191241	0.902607		2310022A10Rik	423.644
2310022B05Rik	1392.42	-0.177193	0.0801107	-2.21186	0.0269765	0.206531		2310022B05Rik	1200.65	-0.237519	0.0939143	-2.5291	0.0114354	0.164157		2310022B05Rik	2514.35	-0.241233	0.0868124	-2.77878	0.0054563	0.228954		2310022B05Rik	5439.47	-0.0494948	0.106176	-0.466159	0.641102	0.999801		2310022B05Rik	1752.84	-0.145123	0.106319	-1.36499	0.172258	0.994522		2310022B05Rik	5934.84	0.0916763	0.0664899	1.3788	0.167956	0.881072		2310022B05Rik	3500.73
2310030G06Rik	2.1017	-2.93219	3.12034	-0.939702	0.34737	NA		2310030G06Rik	13.6925	-2.50489	2.73446	-0.916046	0.359643	NA		2310030G06Rik	14.0329	-3.67871	1.18372	-3.10776	0.00188509	0.11092		2310030G06Rik	43.4887	-0.638157	0.866037	-0.73687	0.461201	0.999801		2310030G06Rik	14.4662	1.17227	1.32905	0.882038	0.377756	0.999985		2310030G06Rik	32.0598	-0.389289	3.23175	-0.120458	0.904121	0.993408		2310030G06Rik	11.3756
2310033P09Rik	238.291	-0.0480794	0.131813	-0.364754	0.715295	0.922151		2310033P09Rik	187.013	-0.00485454	0.183754	-0.0264186	0.978923	0.999866		2310033P09Rik	226.834	0.0100002	0.179136	0.0558248	0.955481	0.999957		2310033P09Rik	489.839	-0.0873526	0.261148	-0.334494	0.738007	0.999801		2310033P09Rik	252.722	0.166304	0.118606	1.40215	0.160869	0.982087		2310033P09Rik	669.801	0.0527857	0.184823	0.285601	0.775184	0.993408		2310033P09Rik	275.145
2310034G01Rik	8.24343	0.0529095	0.664026	0.0796798	0.936492	NA		2310034G01Rik	5.86353	0.1825	0.957812	0.190538	0.848887	NA		2310034G01Rik	5.48886	0.722056	1.04716	0.689538	0.490485	0.999957		2310034G01Rik	31.3155	-0.277513	0.948662	-0.292531	0.769881	0.999801		2310034G01Rik	8.5973	0.253875	0.600997	0.422423	0.672716	0.999985		2310034G01Rik	23.929	-0.293152	0.818718	-0.358063	0.720296	0.993408		2310034G01Rik	14.2926
2310035C23Rik	1461.79	0.137905	0.0693703	1.98795	0.0468175	0.281566		2310035C23Rik	955.232	-0.0496974	0.0954698	-0.520556	0.602676	0.993553		2310035C23Rik	1160.57	-0.0239513	0.0851072	-0.281425	0.778384	0.999957		2310035C23Rik	2365.25	-0.10668	0.13857	-0.769859	0.441383	0.999801		2310035C23Rik	1556.04	-0.0444808	0.0800427	-0.555713	0.578407	0.999985		2310035C23Rik	2958.21	-0.0299297	0.13557	-0.22077	0.825272	0.993408		2310035C23Rik	1352.74
2310036O22Rik	1004.02	-0.00507363	0.073107	-0.0694001	0.944671	0.989053		2310036O22Rik	500.804	-0.0923461	0.118932	-0.776463	0.437476	0.964952		2310036O22Rik	678.859	0.0574341	0.123055	0.466734	0.64069	0.999957		2310036O22Rik	1936.45	-0.0460346	0.149947	-0.307006	0.758839	0.999801		2310036O22Rik	975.725	0.0554954	0.0732501	0.757616	0.448681	0.999985		2310036O22Rik	2134.46	0.0325377	0.111673	0.291367	0.770771	0.993408		2310036O22Rik	923.165
2310039H08Rik	47.8375	-0.266458	0.280964	-0.94837	0.342941	NA		2310039H08Rik	23.5497	0.0174459	0.497586	0.0350611	0.972031	NA		2310039H08Rik	31.8735	0.384692	0.477157	0.806218	0.420117	0.999957		2310039H08Rik	80.4212	0.163492	0.619466	0.263925	0.791838	0.999801		2310039H08Rik	42.4621	0.182973	0.311491	0.587411	0.556928	0.999985		2310039H08Rik	111.148	0.140922	0.343301	0.410492	0.681445	0.993408		2310039H08Rik	39.1296
2310040G07Rik	4.25437	-0.31174	1.05163	-0.296436	0.766897	NA		2310040G07Rik	0.778875	-0.256118	3.24316	-0.0789717	0.937055	NA		2310040G07Rik	3.45783	1.24658	1.56088	0.798638	0.4245	0.999957		2310040G07Rik	4.22874	0.87615	2.66963	0.328192	0.742767	NA		2310040G07Rik	3.51546	-0.604695	1.11417	-0.542731	0.587315	0.999985		2310040G07Rik	4.94258	-3.81093	2.5572	-1.49027	0.136152	NA		2310040G07Rik	6.73791
2310045N01Rik	348.932	0.0162298	0.108209	0.149986	0.880775	0.970474		2310045N01Rik	233.785	-0.108032	0.16676	-0.647831	0.517094	0.984437		2310045N01Rik	292.509	-0.0889528	0.157251	-0.565675	0.571615	0.999957		2310045N01Rik	753.233	-0.0353232	0.215011	-0.164286	0.869506	0.999801		2310045N01Rik	364.252	0.0526829	0.118694	0.443856	0.657147	0.999985		2310045N01Rik	875.531	-0.127027	0.150473	-0.844189	0.398564	0.988795		2310045N01Rik	370.289
2310047M10Rik	425.298	-0.104889	0.0958735	-1.09404	0.273939	0.674157		2310047M10Rik	257.591	0.0514171	0.156803	0.327909	0.74298	0.999481		2310047M10Rik	340.357	0.0365742	0.15325	0.238657	0.811372	0.999957		2310047M10Rik	1677.39	-0.12752	0.163593	-0.779495	0.435688	0.999801		2310047M10Rik	475.998	-0.0734053	0.102887	-0.713457	0.475563	0.999985		2310047M10Rik	1572.5	0.026396	0.0963085	0.274077	0.784025	0.993408		2310047M10Rik	359.147
2310057J18Rik	0	NA	NA	NA	NA	NA		2310057J18Rik	0.0906699	0.47373	3.27096	0.144829	0.884846	NA		2310057J18Rik	0	NA	NA	NA	NA	NA		2310057J18Rik	0.503117	-2.37493	3.65787	-0.649268	0.516165	NA		2310057J18Rik	0.206693	0.510544	3.15358	0.161893	0.87139	0.999985		2310057J18Rik	1.14994	2.44954	3.37917	0.724894	0.468517	NA		2310057J18Rik	0.279939
2310057M21Rik	318.086	-0.00187272	0.123915	-0.015113	0.987942	0.997727		2310057M21Rik	185.291	0.0143455	0.183966	0.0779791	0.937845	0.999828		2310057M21Rik	279.955	0.0175113	0.157728	0.111023	0.911598	0.999957		2310057M21Rik	753.074	-0.115967	0.220878	-0.525026	0.599565	0.999801		2310057M21Rik	323.615	-0.0352821	0.109599	-0.321921	0.747512	0.999985		2310057M21Rik	857.046	0.12927	0.142402	0.907779	0.363995	0.979971		2310057M21Rik	338.952
2310057N15Rik	0.110491	0.641305	3.14903	0.203652	0.838626	NA		2310057N15Rik	0.0927957	-0.685567	3.27096	-0.209592	0.833986	NA		2310057N15Rik	0	NA	NA	NA	NA	NA		2310057N15Rik	1.11719	-1.67214	3.6408	-0.459278	0.646034	NA		2310057N15Rik	0.0582584	0.418451	3.16203	0.132336	0.894718	NA		2310057N15Rik	0.395098	1.52738	3.40871	0.448082	0.654094	NA		2310057N15Rik	0.167977
2310061I04Rik	648.355	-0.0817328	0.0878744	-0.930109	0.352315	0.742605		2310061I04Rik	506.684	-0.139518	0.13245	-1.05336	0.292174	0.881548		2310061I04Rik	786.977	0.06418	0.103724	0.618755	0.536078	0.999957		2310061I04Rik	2527.69	-0.0300021	0.133547	-0.224656	0.822247	0.999801		2310061I04Rik	814.766	-0.0107086	0.0833911	-0.128415	0.897821	0.999985		2310061I04Rik	2681.24	0.0358169	0.0817579	0.438085	0.661325	0.993408		2310061I04Rik	892.021
2310067B10Rik	443.384	-0.244396	0.140744	-1.73646	0.0824825	0.380441		2310067B10Rik	357.2	0.694811	0.145488	4.77574	1.79052e-06	0.00021812		2310067B10Rik	362.523	-0.277155	0.162727	-1.70319	0.0885331	0.999957		2310067B10Rik	986.93	0.00732998	0.195412	0.0375104	0.970078	0.999801		2310067B10Rik	469.611	-0.078836	0.192867	-0.408759	0.682717	0.999985		2310067B10Rik	1067.07	-0.306358	0.225578	-1.3581	0.174431	0.885885		2310067B10Rik	409.101
2310069G16Rik	31.8546	0.246484	0.394705	0.624476	0.532315	NA		2310069G16Rik	8.58111	-0.792864	1.27406	-0.622312	0.533737	NA		2310069G16Rik	8.302	1.51657	1.28734	1.17806	0.238771	0.999957		2310069G16Rik	50.4647	1.01228	0.77314	1.30931	0.190429	0.999801		2310069G16Rik	24.8627	1.22438	0.447052	2.73879	0.00616663	0.312239		2310069G16Rik	13.6622	-1.23431	1.17763	-1.04814	0.294576	0.96177		2310069G16Rik	16.8778
2410002F23Rik	1093.47	0.0179555	0.0866181	0.207296	0.835779	0.961808		2410002F23Rik	912.688	-0.130291	0.0906496	-1.43731	0.150631	0.683023		2410002F23Rik	1086.8	-0.148274	0.094535	-1.56846	0.116775	0.999957		2410002F23Rik	1772.76	-0.128376	0.153323	-0.837289	0.40243	0.999801		2410002F23Rik	1182.54	-0.0917212	0.0747466	-1.2271	0.219787	0.999985		2410002F23Rik	2477.38	0.208005	0.0982916	2.1162	0.0343276	0.553338		2410002F23Rik	1149.18
2410004B18Rik	393.725	0.0819243	0.107389	0.762875	0.445538	0.800872		2410004B18Rik	269.562	0.144663	0.171249	0.844751	0.39825	0.951007		2410004B18Rik	333.042	-0.0195024	0.171205	-0.113913	0.909307	0.999957		2410004B18Rik	1015.99	-0.0107352	0.189436	-0.056669	0.954809	0.999801		2410004B18Rik	406.236	0.0838227	0.110679	0.75735	0.44884	0.999985		2410004B18Rik	1099.57	0.231822	0.118108	1.9628	0.0496695	0.631316		2410004B18Rik	380.847
2410004P03Rik	58.1922	0.146071	0.370106	0.394673	0.693085	NA		2410004P03Rik	21.0335	-0.0399164	0.566776	-0.0704271	0.943854	NA		2410004P03Rik	89.6549	-0.730636	0.34169	-2.13831	0.032492	0.659409		2410004P03Rik	170.445	0.128582	0.527221	0.243886	0.807319	0.999801		2410004P03Rik	33.9391	-0.737013	0.433785	-1.69903	0.0893139	0.878644		2410004P03Rik	288.148	0.0835189	0.37922	0.220239	0.825685	0.993408		2410004P03Rik	275.478
2410012M07Rik	0.0656782	-0.259689	3.15896	-0.082207	0.934482	NA		2410012M07Rik	0	NA	NA	NA	NA	NA		2410012M07Rik	0	NA	NA	NA	NA	NA		2410012M07Rik	1.50552	0.0766983	3.60507	0.0212751	0.983026	NA		2410012M07Rik	0.278436	-0.575613	3.1384	-0.18341	0.854476	0.999985		2410012M07Rik	2.5458	4.32967	3.33322	1.29894	0.193963	NA		2410012M07Rik	0.197043
2410015M20Rik	282.364	0.0431929	0.120651	0.357999	0.720344	0.925194		2410015M20Rik	185.37	0.0632961	0.192415	0.328956	0.742189	0.999291		2410015M20Rik	256.891	-0.0445339	0.174178	-0.25568	0.798198	0.999957		2410015M20Rik	848.268	-0.0938796	0.204422	-0.459244	0.646059	0.999801		2410015M20Rik	305.971	0.00520822	0.150604	0.0345823	0.972413	0.999985		2410015M20Rik	927.648	-0.0319911	0.214702	-0.149003	0.881552	0.993408		2410015M20Rik	356.822
2410016O06Rik	271.506	-0.0635884	0.126138	-0.504118	0.614179	0.880357		2410016O06Rik	112.558	0.0401014	0.238203	0.16835	0.866308	NA		2410016O06Rik	107.911	0.106021	0.249669	0.424646	0.671095	0.999957		2410016O06Rik	303.349	-0.000911964	0.32608	-0.00279675	0.997769	0.999801		2410016O06Rik	271.708	0.00487771	0.126753	0.0384821	0.969303	0.999985		2410016O06Rik	326.592	0.0963718	0.204309	0.471696	0.637144	0.993275		2410016O06Rik	127.828
2410024N13Rik	0.258455	0.194936	3.14991	0.0618864	0.950653	NA		2410024N13Rik	0.0642822	-0.567514	3.27096	-0.173501	0.862258	NA		2410024N13Rik	0	NA	NA	NA	NA	NA		2410024N13Rik	0.600012	0.281492	3.64272	0.0772752	0.938405	NA		2410024N13Rik	0.2901	0.3025	3.14675	0.0961308	0.923417	0.999985		2410024N13Rik	1.02131	-0.997112	3.42155	-0.291421	0.770729	NA		2410024N13Rik	0
2410089E03Rik	1202.52	0.133032	0.0892241	1.49099	0.135964	0.497526		2410089E03Rik	1181.87	0.0356619	0.0942715	0.378289	0.705216	0.99728		2410089E03Rik	1814.2	-0.122391	0.0710895	-1.72164	0.0851344	0.999957		2410089E03Rik	2704.78	-0.139531	0.131102	-1.0643	0.287193	0.999801		2410089E03Rik	1245.62	-0.088323	0.114269	-0.772937	0.43956	0.999985		2410089E03Rik	3538.63	-0.134626	0.102194	-1.31736	0.187717	0.897723		2410089E03Rik	1385.62
2410127L17Rik	260.326	0.0940629	0.119891	0.784569	0.432706	0.792811		2410127L17Rik	156.316	0.0794078	0.206521	0.384502	0.700606	NA		2410127L17Rik	131.68	0.232964	0.269544	0.864291	0.387428	0.999957		2410127L17Rik	387.508	0.297655	0.290783	1.02363	0.306009	0.999801		2410127L17Rik	247.348	-0.0783058	0.141219	-0.554498	0.579238	0.999985		2410127L17Rik	397.931	-0.108556	0.217462	-0.499197	0.617641	0.993275		2410127L17Rik	166.477
2410131K14Rik	576.242	0.000111892	0.0932377	0.00120008	0.999042	0.999514		2410131K14Rik	398.985	-0.0215209	0.140858	-0.152784	0.878568	0.999481		2410131K14Rik	569.923	-0.0232175	0.116092	-0.199993	0.841486	0.999957		2410131K14Rik	2094.2	-0.17283	0.142368	-1.21396	0.224762	0.999801		2410131K14Rik	618.872	0.00620284	0.0965342	0.0642553	0.948767	0.999985		2410131K14Rik	1949.71	-0.0895299	0.0905769	-0.988441	0.322937	0.973288		2410131K14Rik	730.141
2410137M14Rik	0.572784	-1.24488	3.10116	-0.401425	0.688107	NA		2410137M14Rik	0.257129	-1.4791	3.23553	-0.457143	0.647568	NA		2410137M14Rik	0.95435	0.626547	3.2381	0.193492	0.846573	0.999957		2410137M14Rik	0.730166	0.572384	3.65572	0.156572	0.875582	NA		2410137M14Rik	0.956863	-0.799985	2.36484	-0.338283	0.73515	0.999985		2410137M14Rik	1.54547	-2.04556	3.29513	-0.620783	0.534742	NA		2410137M14Rik	1.11754
2410141K09Rik	1.7863	-0.642198	2.07025	-0.310204	0.756406	NA		2410141K09Rik	0.878958	2.01369	3.2316	0.623126	0.533202	NA		2410141K09Rik	1.57608	0.203139	3.25048	0.0624951	0.950169	0.999957		2410141K09Rik	8.80243	-0.329455	1.67588	-0.196587	0.844151	NA		2410141K09Rik	1.14492	1.08934	2.21586	0.49161	0.622995	0.999985		2410141K09Rik	1.81516	-3.17893	3.30383	-0.962194	0.335952	NA		2410141K09Rik	2.10129
2510002D24Rik	202.925	0.0374378	0.140131	0.267164	0.789343	NA		2510002D24Rik	168.06	-0.334183	0.202953	-1.64661	0.0996392	NA		2510002D24Rik	208.24	0.116919	0.209757	0.557403	0.577252	0.999957		2510002D24Rik	421.144	-0.161796	0.28539	-0.566932	0.570761	0.999801		2510002D24Rik	213.397	0.00577779	0.17048	0.0338913	0.972964	0.999985		2510002D24Rik	572.487	0.0160177	0.161953	0.0989036	0.921215	0.993408		2510002D24Rik	220.886
2510003E04Rik	3972.13	-0.0142356	0.0501222	-0.284018	0.776397	0.947378		2510003E04Rik	1566.98	0.0230835	0.0738154	0.312719	0.754494	0.999481		2510003E04Rik	1854.23	-0.0227114	0.0715435	-0.317448	0.750903	0.999957		2510003E04Rik	5283.66	0.000301655	0.106812	0.00282417	0.997747	0.999801		2510003E04Rik	3987.16	0.0875497	0.0525839	1.66495	0.0959222	0.888628		2510003E04Rik	5213.21	0.0421624	0.0763585	0.552164	0.580836	0.991028		2510003E04Rik	2408.04
2510009E07Rik	1253.02	-0.134065	0.0782451	-1.7134	0.0866398	0.390421		2510009E07Rik	1206.79	0.139403	0.0892089	1.56266	0.118133	0.616752		2510009E07Rik	997.353	0.0749223	0.0968252	0.773789	0.439055	0.999957		2510009E07Rik	1837.92	0.130274	0.149556	0.87107	0.383716	0.999801		2510009E07Rik	1089.06	-0.0422876	0.0763322	-0.553994	0.579583	0.999985		2510009E07Rik	2337.96	0.082969	0.100502	0.825546	0.409061	0.988795		2510009E07Rik	1020.45
2510039O18Rik	497.963	-0.0962343	0.0884483	-1.08803	0.276582	0.675689		2510039O18Rik	286.509	-0.0255848	0.151592	-0.168775	0.865974	0.999481		2510039O18Rik	317.09	-0.077139	0.172507	-0.447163	0.654757	0.999957		2510039O18Rik	958.719	0.0340905	0.194137	0.1756	0.860608	0.999801		2510039O18Rik	473.747	-0.0733136	0.0915858	-0.800491	0.423426	0.999985		2510039O18Rik	1065.46	0.0891371	0.153768	0.579688	0.562125	0.989596		2510039O18Rik	421.118
2610001J05Rik	348.285	0.0807668	0.13032	0.619759	0.535417	0.847581		2610001J05Rik	174.052	0.0107241	0.206401	0.0519577	0.958562	0.999866		2610001J05Rik	215.751	0.106918	0.183646	0.582195	0.560435	0.999957		2610001J05Rik	681.917	-0.0848606	0.226904	-0.373994	0.708409	0.999801		2610001J05Rik	323.878	0.0956584	0.123908	0.772014	0.440106	0.999985		2610001J05Rik	701.989	-0.0688319	0.15349	-0.448445	0.653832	0.993275		2610001J05Rik	318.373
2610002J02Rik	303.67	-0.189257	0.116497	-1.62457	0.104254	0.432919		2610002J02Rik	242.209	0.0233284	0.168893	0.138126	0.890141	0.999481		2610002J02Rik	245.045	-0.0294734	0.171616	-0.171741	0.863641	0.999957		2610002J02Rik	742.127	-0.105548	0.224748	-0.469628	0.638621	0.999801		2610002J02Rik	321.19	0.0350524	0.140725	0.249084	0.803296	0.999985		2610002J02Rik	965.54	0.076231	0.167335	0.455559	0.648707	0.993275		2610002J02Rik	285.058
2610002M06Rik	1162.09	-0.00905487	0.0695701	-0.130155	0.896444	0.975227		2610002M06Rik	1014.77	0.0123687	0.091973	0.134482	0.893022	0.999481		2610002M06Rik	1329.56	-0.0674631	0.0785693	-0.858644	0.390537	0.999957		2610002M06Rik	2800.48	0.000322902	0.131736	0.00245113	0.998044	0.999801		2610002M06Rik	1397.03	-0.111563	0.0817461	-1.36475	0.172331	0.994522		2610002M06Rik	3174.21	0.0986307	0.0769142	1.28235	0.199721	0.909664		2610002M06Rik	1427.31
2610005L07Rik	493.439	0.261594	0.112289	2.32965	0.0198248	0.172876		2610005L07Rik	364.734	-0.0101629	0.143507	-0.0708179	0.943543	0.999866		2610005L07Rik	472.696	0.171714	0.126769	1.35454	0.175563	0.999957		2610005L07Rik	807.762	-0.114792	0.211159	-0.543631	0.586695	0.999801		2610005L07Rik	456.774	0.0662143	0.150183	0.440892	0.659291	0.999985		2610005L07Rik	848.798	-0.0192198	0.16561	-0.116054	0.90761	0.993408		2610005L07Rik	421.127
2610008E11Rik	614.005	0.0570707	0.0854011	0.668266	0.503964	0.834912		2610008E11Rik	398.453	0.0498899	0.137406	0.363084	0.716542	0.99728		2610008E11Rik	371.41	0.0083721	0.150837	0.0555042	0.955737	0.999957		2610008E11Rik	693.065	0.0279238	0.22326	0.125073	0.900465	0.999801		2610008E11Rik	541.284	0.199459	0.123227	1.61863	0.105526	0.90975		2610008E11Rik	620.032	-0.193408	0.166766	-1.15976	0.246147	0.944449		2610008E11Rik	430.528
2610015P09Rik	111.8	0.597661	0.200573	2.97976	0.00288472	NA		2610015P09Rik	77.354	-0.122433	0.323865	-0.378039	0.705402	NA		2610015P09Rik	103.335	0.415793	0.361235	1.15103	0.249719	0.999957		2610015P09Rik	276.913	-0.176678	0.344607	-0.512694	0.608165	0.999801		2610015P09Rik	123.02	0.154038	0.335377	0.459297	0.646021	0.999985		2610015P09Rik	264.476	0.370927	0.269572	1.37598	0.168827	0.882438		2610015P09Rik	131.934
2610020H08Rik	20.5359	0.780275	0.497613	1.56803	0.116873	NA		2610020H08Rik	20.9947	-0.501151	0.585244	-0.856311	0.391826	NA		2610020H08Rik	39.7183	-0.929403	0.521685	-1.78154	0.0748243	0.964418		2610020H08Rik	93.2311	0.197625	0.569787	0.34684	0.728712	0.999801		2610020H08Rik	18.0789	0.292754	0.446485	0.655686	0.512026	0.999985		2610020H08Rik	102.169	0.0985535	0.424124	0.232369	0.816251	0.993408		2610020H08Rik	37.4805
2610021A01Rik	417.382	0.112641	0.106363	1.05903	0.289588	0.6893		2610021A01Rik	251.953	-0.021308	0.163071	-0.130667	0.896039	0.999481		2610021A01Rik	288.308	-0.0131703	0.156603	-0.0841004	0.932977	0.999957		2610021A01Rik	735.993	0.132242	0.22394	0.590525	0.554839	0.999801		2610021A01Rik	373.463	0.203229	0.121995	1.66588	0.0957382	0.888628		2610021A01Rik	689.466	-0.0528478	0.155685	-0.339453	0.734269	0.993408		2610021A01Rik	306.401
2610024D14Rik	0.187301	0.265217	3.14849	0.0842361	0.932869	NA		2610024D14Rik	0	NA	NA	NA	NA	NA		2610024D14Rik	0	NA	NA	NA	NA	NA		2610024D14Rik	0	NA	NA	NA	NA	NA		2610024D14Rik	0.241556	-0.849195	3.13959	-0.270479	0.786791	0.999985		2610024D14Rik	0	NA	NA	NA	NA	NA		2610024D14Rik	0
2610028H24Rik	3.24999	1.40744	1.24831	1.12748	0.259541	NA		2610028H24Rik	1.43236	-0.717257	2.2481	-0.31905	0.749689	NA		2610028H24Rik	1.87597	-0.934851	1.91481	-0.488221	0.625393	0.999957		2610028H24Rik	3.6149	0.0553757	2.463	0.022483	0.982063	NA		2610028H24Rik	2.53682	0.810564	1.16888	0.693451	0.488027	0.999985		2610028H24Rik	10.4715	1.02	1.73052	0.589418	0.555581	0.988795		2610028H24Rik	12.8098
2610034B18Rik	294.151	-0.00363019	0.117395	-0.030923	0.975331	0.993916		2610034B18Rik	220.674	-0.000824558	0.175023	-0.00471115	0.996241	0.999866		2610034B18Rik	262.455	0.0256961	0.16792	0.153026	0.878378	0.999957		2610034B18Rik	786.412	-0.00448164	0.211162	-0.0212237	0.983067	0.999801		2610034B18Rik	221.58	-0.0504586	0.134537	-0.375054	0.70762	0.999985		2610034B18Rik	817.111	-0.0720199	0.13352	-0.539393	0.589616	0.991549		2610034B18Rik	390.729
2610034M16Rik	10.7468	-1.25279	0.630195	-1.98793	0.0468193	NA		2610034M16Rik	45.3781	-0.225616	0.386788	-0.583306	0.559687	NA		2610034M16Rik	27.0828	1.01741	0.541548	1.8787	0.0602852	0.884776		2610034M16Rik	27.4553	-0.695935	1.01357	-0.686615	0.492326	0.999801		2610034M16Rik	10.5436	0.104607	0.607182	0.172282	0.863215	0.999985		2610034M16Rik	34.87	0.362028	0.624706	0.579518	0.56224	0.989596		2610034M16Rik	40.8067
2610042L04Rik	13.8051	0.88685	0.603319	1.46995	0.141575	NA		2610042L04Rik	6.36073	0.0549802	1.18946	0.0462228	0.963133	NA		2610042L04Rik	28.5958	-0.563786	0.488844	-1.1533	0.248786	0.999957		2610042L04Rik	62.7328	0.233527	0.720608	0.324069	0.745886	0.999801		2610042L04Rik	19.7245	0.158394	0.440143	0.359869	0.718945	0.999985		2610042L04Rik	44.2995	0.378464	0.576971	0.65595	0.511856	0.988795		2610042L04Rik	10.8335
2610044O15Rik8	575.3	0.0170368	0.1092	0.156015	0.876021	0.970474		2610044O15Rik8	405.027	0.00939493	0.135115	0.0695329	0.944565	0.999866		2610044O15Rik8	484.172	-0.0204292	0.13568	-0.150569	0.880316	0.999957		2610044O15Rik8	1114.59	-0.0392929	0.184712	-0.212725	0.831541	0.999801		2610044O15Rik8	545.196	-0.0432116	0.11148	-0.387619	0.698298	0.999985		2610044O15Rik8	1049.46	-0.0977493	0.16053	-0.608916	0.54258	0.988795		2610044O15Rik8	441.587
2610301B20Rik	691.065	0.0542374	0.0805085	0.673685	0.500512	0.832911		2610301B20Rik	478.595	-0.0499083	0.120836	-0.413025	0.679588	0.994274		2610301B20Rik	597.929	0.0168049	0.114211	0.147138	0.883023	0.999957		2610301B20Rik	1212.34	-0.0303338	0.182317	-0.166379	0.867858	0.999801		2610301B20Rik	655.193	0.0813049	0.0915105	0.888477	0.374284	0.999985		2610301B20Rik	1380.73	0.0495298	0.121164	0.408783	0.682699	0.993408		2610301B20Rik	760.842
2610305D13Rik	12.8515	-0.69036	0.597322	-1.15576	0.24778	NA		2610305D13Rik	10.0151	0.611428	0.774974	0.788966	0.430132	NA		2610305D13Rik	17.4811	0.411186	0.617005	0.666422	0.505141	0.999957		2610305D13Rik	94.7498	0.693406	0.573533	1.20901	0.22666	0.999801		2610305D13Rik	12.1097	-0.0163212	0.574184	-0.028425	0.977323	0.999985		2610305D13Rik	169.841	-0.145117	0.374345	-0.387656	0.69827	0.993408		2610305D13Rik	26.4022
2610318N02Rik	0.598604	-0.614573	3.11212	-0.197477	0.843454	NA		2610318N02Rik	0.32831	1.37109	3.2295	0.424551	0.671164	NA		2610318N02Rik	0	NA	NA	NA	NA	NA		2610318N02Rik	1.67224	-1.59849	3.70891	-0.430985	0.666479	NA		2610318N02Rik	0.0932134	0.645084	3.16122	0.204062	0.838305	NA		2610318N02Rik	15.7925	-1.3466	3.32852	-0.404563	0.685799	0.993408		2610318N02Rik	1.95629
2610507B11Rik	6560.28	0.0403804	0.0656747	0.614855	0.53865	0.848726		2610507B11Rik	3723.18	-0.00275078	0.0662783	-0.0415035	0.966895	0.999866		2610507B11Rik	4229.11	0.151684	0.0522953	2.90054	0.00372523	0.177127		2610507B11Rik	13149.8	-0.0408349	0.0895358	-0.456073	0.648337	0.999801		2610507B11Rik	6395.82	0.0218181	0.0586716	0.371869	0.70999	0.999985		2610507B11Rik	13726.4	-0.072067	0.0507718	-1.41943	0.155774	0.868475		2610507B11Rik	4412.66
2610524H06Rik	8.30056	-1.22264	1.21981	-1.00232	0.316189	NA		2610524H06Rik	4.90148	-1.71892	1.61749	-1.06271	0.287913	NA		2610524H06Rik	10.785	-0.996649	1.14128	-0.873275	0.382513	0.999957		2610524H06Rik	25.3102	-1.70165	1.08806	-1.56393	0.117835	0.999801		2610524H06Rik	7.75654	2.33479	1.13316	2.06043	0.0393577	0.693544		2610524H06Rik	58.874	-1.1233	0.912002	-1.23168	0.218068	0.924441		2610524H06Rik	16.2762
2610528A11Rik	3.71011	-1.00882	0.977827	-1.0317	0.302214	NA		2610528A11Rik	2.09895	-2.31913	1.70223	-1.36241	0.173069	NA		2610528A11Rik	1.69428	0.792355	1.90325	0.416317	0.677178	0.999957		2610528A11Rik	3.61562	0.460228	2.37027	0.194167	0.846045	NA		2610528A11Rik	2.39119	-1.20395	1.43232	-0.840557	0.400596	0.999985		2610528A11Rik	16.9725	-0.255946	2.44286	-0.104773	0.916556	0.993408		2610528A11Rik	2.12676
2700029M09Rik	473.442	-0.111387	0.0903105	-1.23338	0.217436	0.614941		2700029M09Rik	316.982	0.0745315	0.144262	0.516638	0.605409	0.993553		2700029M09Rik	372.638	-0.0102129	0.148221	-0.0689036	0.945066	0.999957		2700029M09Rik	1286.93	-0.0713656	0.1756	-0.40641	0.684441	0.999801		2700029M09Rik	443.527	0.12377	0.103011	1.20152	0.229551	0.999985		2700029M09Rik	1142.16	-0.0237952	0.129779	-0.183352	0.854522	0.993408		2700029M09Rik	415.606
2700049A03Rik	235.407	0.423396	0.153439	2.75937	0.00579128	0.0815787		2700049A03Rik	140.288	-0.163372	0.274285	-0.595629	0.551423	NA		2700049A03Rik	124.516	0.00660244	0.231036	0.0285776	0.977201	0.999957		2700049A03Rik	269.246	-0.0613149	0.345133	-0.177656	0.858993	0.999801		2700049A03Rik	193.521	0.06299	0.165772	0.379979	0.703961	0.999985		2700049A03Rik	272.646	0.00224982	0.245029	0.00918184	0.992674	0.99803		2700049A03Rik	148.615
2700060E02Rik	1039.96	-0.00855351	0.0709114	-0.120622	0.90399	0.976974		2700060E02Rik	609.896	0.0049556	0.108041	0.0458678	0.963416	0.999866		2700060E02Rik	832.845	-0.0233264	0.117056	-0.199276	0.842047	0.999957		2700060E02Rik	2395.76	-0.0655005	0.138168	-0.474064	0.635454	0.999801		2700060E02Rik	1004.22	0.174265	0.0903992	1.92772	0.0538895	0.762706		2700060E02Rik	2201.42	0.00241262	0.0911711	0.0264625	0.978888	0.996758		2700060E02Rik	928.387
2700062C07Rik	126.313	-0.130018	0.23845	-0.545263	0.585572	NA		2700062C07Rik	78.4351	-0.244445	0.28421	-0.860086	0.389742	NA		2700062C07Rik	84.352	-0.216424	0.329993	-0.655844	0.511925	0.999957		2700062C07Rik	183.308	0.446479	0.413893	1.07873	0.280708	0.999801		2700062C07Rik	118.517	0.00400509	0.199165	0.0201094	0.983956	0.999985		2700062C07Rik	140.272	0.0663351	0.545624	0.121577	0.903234	0.993408		2700062C07Rik	93.1562
2700081O15Rik	1491.51	-0.181238	0.0764602	-2.37036	0.017771	0.162349		2700081O15Rik	329.803	-0.228913	0.16363	-1.39897	0.161823	0.704412		2700081O15Rik	432.182	-0.0820607	0.153186	-0.535694	0.59217	0.999957		2700081O15Rik	1066.75	-0.0719044	0.189734	-0.378974	0.704707	0.999801		2700081O15Rik	1294.78	-0.0210338	0.0878231	-0.239502	0.810716	0.999985		2700081O15Rik	1439.19	-0.346285	0.132629	-2.61094	0.00902938	0.336334		2700081O15Rik	466.968
2700089E24Rik	2338.27	-0.0149487	0.0563827	-0.26513	0.79091	0.951485		2700089E24Rik	1540.2	0.0440184	0.0809737	0.543613	0.586708	0.993553		2700089E24Rik	1939.28	0.0173863	0.10405	0.167095	0.867295	0.999957		2700089E24Rik	5165.36	0.0195134	0.10983	0.177669	0.858983	0.999801		2700089E24Rik	2501.34	0.190758	0.0623388	3.06002	0.00221324	0.165503		2700089E24Rik	6251.08	0.142504	0.110177	1.29341	0.19587	0.906147		2700089E24Rik	2213.74
2700094K13Rik	99.0396	-0.156715	0.210901	-0.743075	0.457436	NA		2700094K13Rik	77.2887	-0.322733	0.285874	-1.12893	0.258926	NA		2700094K13Rik	185.038	-0.246371	0.196809	-1.25183	0.210632	0.999957		2700094K13Rik	451.999	-0.184969	0.280745	-0.658853	0.50999	0.999801		2700094K13Rik	138.216	0.0885174	0.194715	0.454599	0.649398	0.999985		2700094K13Rik	592.673	-0.12457	0.187711	-0.663629	0.506928	0.988795		2700094K13Rik	190.736
2700097O09Rik	134.78	0.203759	0.159701	1.27587	0.202001	NA		2700097O09Rik	166.063	-0.288282	0.196786	-1.46495	0.142933	NA		2700097O09Rik	189.892	0.049991	0.196837	0.253972	0.799518	0.999957		2700097O09Rik	393.049	0.144774	0.29311	0.493926	0.621359	0.999801		2700097O09Rik	145.347	0.317171	0.190667	1.66348	0.0962159	0.888761		2700097O09Rik	452.58	0.0479419	0.225097	0.212983	0.83134	0.993408		2700097O09Rik	144.753
2700099C18Rik	2.05561	0.390322	1.37407	0.284063	0.776362	NA		2700099C18Rik	3.01224	0.819829	1.39929	0.585889	0.55795	NA		2700099C18Rik	1.8481	-0.636554	2.41495	-0.263589	0.792097	0.999957		2700099C18Rik	5.85842	0.109558	1.97905	0.0553587	0.955853	NA		2700099C18Rik	3.11565	-0.31288	1.00988	-0.309819	0.756698	0.999985		2700099C18Rik	8.92558	0.423706	2.46679	0.171764	0.863623	0.993408		2700099C18Rik	2.65685
2810004N23Rik	262.803	-0.0651354	0.123523	-0.527315	0.597975	0.874639		2810004N23Rik	196.314	-0.0135017	0.177529	-0.0760536	0.939376	0.999866		2810004N23Rik	270.406	-0.0992619	0.168877	-0.587775	0.556683	0.999957		2810004N23Rik	516.402	-0.000800144	0.254796	-0.00314033	0.997494	0.999801		2810004N23Rik	258.543	-0.0893918	0.138236	-0.646661	0.517852	0.999985		2810004N23Rik	621.52	0.0481245	0.167972	0.286504	0.774492	0.993408		2810004N23Rik	283.411
2810006K23Rik	211.348	0.23399	0.147251	1.58906	0.112047	0.449725		2810006K23Rik	119.288	-0.0390705	0.228958	-0.170645	0.864503	NA		2810006K23Rik	145.39	0.032424	0.258017	0.125666	0.899996	0.999957		2810006K23Rik	422.381	-0.0210998	0.278865	-0.0756632	0.939687	0.999801		2810006K23Rik	226.019	0.023969	0.158168	0.151542	0.879548	0.999985		2810006K23Rik	388.904	0.142777	0.18788	0.759935	0.447294	0.988795		2810006K23Rik	190.574
2810021J22Rik	194.368	0.0286258	0.173123	0.165349	0.868669	NA		2810021J22Rik	160.132	-0.143186	0.20883	-0.68566	0.492928	NA		2810021J22Rik	194.992	-0.0570823	0.206895	-0.2759	0.782625	0.999957		2810021J22Rik	412.803	-0.134432	0.28902	-0.465132	0.641837	0.999801		2810021J22Rik	190.403	-0.214886	0.177332	-1.21177	0.225599	0.999985		2810021J22Rik	409.33	0.109093	0.235025	0.464177	0.642521	0.993275		2810021J22Rik	203.394
2810025M15Rik	213.312	0.373496	0.201897	1.84993	0.0643237	0.331005		2810025M15Rik	77.2123	0.174786	0.433515	0.403184	0.686813	NA		2810025M15Rik	81.517	-0.0142681	0.47408	-0.0300965	0.97599	0.999957		2810025M15Rik	251.311	-0.129898	0.368136	-0.352854	0.724198	0.999801		2810025M15Rik	124.202	0.521926	0.233953	2.2309	0.0256876	0.595587		2810025M15Rik	231.812	0.580471	0.359203	1.616	0.106095	0.795062		2810025M15Rik	137.026
2810039B14Rik	21.9332	0.293831	0.483347	0.607908	0.543248	NA		2810039B14Rik	23.0365	0.0653047	0.587035	0.111245	0.911422	NA		2810039B14Rik	34.3829	0.207226	0.474965	0.436297	0.662621	0.999957		2810039B14Rik	80.6582	-1.16094	0.610574	-1.9014	0.0572502	0.850992		2810039B14Rik	27.8566	0.00175517	0.503314	0.00348722	0.997218	0.999985		2810039B14Rik	76.0189	-1.40972	0.575337	-2.45026	0.0142754	0.402625		2810039B14Rik	23.4361
2810047C21Rik1	1.15802	-2.12201	3.1075	-0.682867	0.494691	NA		2810047C21Rik1	0	NA	NA	NA	NA	NA		2810047C21Rik1	0	NA	NA	NA	NA	NA		2810047C21Rik1	0.491798	-1.93702	3.6716	-0.527569	0.597799	NA		2810047C21Rik1	0.278476	0.70412	3.155	0.223176	0.823399	0.999985		2810047C21Rik1	0.445579	-1.89061	3.36741	-0.561442	0.574497	NA		2810047C21Rik1	0.959021
2810403A07Rik	601.124	0.171686	0.0917965	1.87029	0.0614432	0.322588		2810403A07Rik	363.28	-0.14323	0.157313	-0.910474	0.362573	0.934506		2810403A07Rik	389.486	-0.0304536	0.15115	-0.201479	0.840324	0.999957		2810403A07Rik	931.003	-0.0552417	0.202118	-0.273315	0.784611	0.999801		2810403A07Rik	516.092	0.0813564	0.0886189	0.918048	0.358594	0.999985		2810403A07Rik	922.77	0.148408	0.267853	0.554063	0.579535	0.990728		2810403A07Rik	448.814
2810408A11Rik	5.812	-1.33554	0.921068	-1.44999	0.147061	NA		2810408A11Rik	2.61132	0.103918	1.66208	0.062523	0.950146	NA		2810408A11Rik	5.1958	1.11857	1.19307	0.937552	0.348475	0.999957		2810408A11Rik	9.0277	1.4283	1.66897	0.8558	0.392108	NA		2810408A11Rik	3.13336	-0.986664	1.05131	-0.93851	0.347983	0.999985		2810408A11Rik	26.9888	0.323835	0.97664	0.331581	0.740206	0.993408		2810408A11Rik	4.63014
2810408M09Rik	286.953	-0.235779	0.11867	-1.98685	0.0469388	0.281753		2810408M09Rik	151.806	-0.144953	0.204912	-0.707391	0.479323	NA		2810408M09Rik	195.713	-0.127445	0.197592	-0.64499	0.518934	0.999957		2810408M09Rik	601.792	-0.133605	0.241495	-0.553242	0.580098	0.999801		2810408M09Rik	280.495	-0.0683088	0.12497	-0.546603	0.584652	0.999985		2810408M09Rik	562.898	0.0107382	0.185658	0.0578388	0.953877	0.995398		2810408M09Rik	236.775
2810417H13Rik	17.0352	-0.0821936	0.504221	-0.163011	0.87051	NA		2810417H13Rik	5.08014	-0.267801	1.05801	-0.253118	0.800177	NA		2810417H13Rik	5.25933	-0.0736481	1.1405	-0.0645753	0.948512	0.999957		2810417H13Rik	14.7685	0.399561	1.31239	0.304453	0.760782	0.999801		2810417H13Rik	11.1527	0.0108112	0.624075	0.0173236	0.986178	0.999985		2810417H13Rik	62.2871	0.547103	0.912864	0.599326	0.548956	0.988795		2810417H13Rik	6.17414
2810428I15Rik	421.839	-0.155018	0.0948354	-1.6346	0.102133	0.428493		2810428I15Rik	266.229	-0.00130708	0.157299	-0.00830951	0.99337	0.999866		2810428I15Rik	323.614	0.068276	0.154224	0.442708	0.657977	0.999957		2810428I15Rik	1233.03	0.0128056	0.174814	0.0732531	0.941605	0.999801		2810428I15Rik	414.552	-0.0316927	0.121261	-0.26136	0.793815	0.999985		2810428I15Rik	1350.01	-0.0885315	0.113009	-0.783401	0.433392	0.988795		2810428I15Rik	383.025
2810459M11Rik	404.565	-0.130988	0.135491	-0.966769	0.33366	0.728082		2810459M11Rik	122.804	0.0435551	0.227907	0.191109	0.84844	NA		2810459M11Rik	149.116	-0.20598	0.234611	-0.877962	0.379964	0.999957		2810459M11Rik	316.979	0.061924	0.320632	0.193131	0.846857	0.999801		2810459M11Rik	335.417	0.060307	0.142894	0.42204	0.672995	0.999985		2810459M11Rik	370.378	-0.37575	0.222806	-1.68645	0.0917095	0.763988		2810459M11Rik	150.108
2810474O19Rik	229.321	0.048708	0.14764	0.329912	0.741467	0.931709		2810474O19Rik	193.48	-0.0180398	0.191768	-0.094071	0.925053	0.999481		2810474O19Rik	223.982	0.318776	0.186492	1.70933	0.0873903	0.999957		2810474O19Rik	437.947	0.316668	0.284861	1.11166	0.266286	0.999801		2810474O19Rik	242.481	-0.167327	0.161093	-1.0387	0.298944	0.999985		2810474O19Rik	389.45	-0.361786	0.255128	-1.41806	0.156175	0.869087		2810474O19Rik	219.21
2900011O08Rik	3695.75	-0.0147171	0.0512266	-0.287294	0.773888	0.946166		2900011O08Rik	2280.51	-0.0975757	0.0733775	-1.32978	0.183592	0.740984		2900011O08Rik	3060.39	-0.108811	0.0599805	-1.81411	0.0696611	0.933778		2900011O08Rik	8556.4	-0.139506	0.0973759	-1.43265	0.151957	0.999801		2900011O08Rik	4107.81	-0.0694375	0.0566393	-1.22596	0.220214	0.999985		2900011O08Rik	8561.27	0.0323441	0.0677213	0.477607	0.63293	0.993275		2900011O08Rik	3865.66
2900026A02Rik	610.882	0.0571769	0.131163	0.435922	0.662894	0.90236		2900026A02Rik	18.9353	-7.23864	3.09906	-2.33575	0.0195043	NA		2900026A02Rik	12.7452	1.74969	3.22097	0.543219	0.586979	0.999957		2900026A02Rik	9.0462	4.09521	2.9556	1.38558	0.165876	NA		2900026A02Rik	309.862	1.23057	0.251167	4.89939	9.61352e-07	0.000438019		2900026A02Rik	59.3008	-4.233	3.2026	-1.32174	0.186256	0.897027		2900026A02Rik	13.7088
2900055J20Rik	32.8452	-0.269015	0.434761	-0.618766	0.536071	NA		2900055J20Rik	9.93606	0.508441	0.799484	0.635961	0.524802	NA		2900055J20Rik	3.35791	0.375655	1.43503	0.261774	0.793496	0.999957		2900055J20Rik	5.95333	-0.582322	2.06009	-0.282668	0.777432	NA		2900055J20Rik	23.5247	-0.250975	0.578569	-0.433786	0.664444	0.999985		2900055J20Rik	21.5923	0.489631	2.1509	0.22764	0.819926	0.993408		2900055J20Rik	5.04388
3000002C10Rik	124.054	-0.200232	0.169479	-1.18146	0.237421	NA		3000002C10Rik	77.0883	-0.106418	0.285713	-0.372466	0.709546	NA		3000002C10Rik	64.5304	0.0789371	0.334483	0.235998	0.813435	0.999957		3000002C10Rik	106.052	-0.378615	0.539141	-0.702256	0.48252	0.999801		3000002C10Rik	124.583	0.131453	0.187533	0.700959	0.483329	0.999985		3000002C10Rik	133.029	-0.133133	0.342549	-0.388655	0.697532	0.993408		3000002C10Rik	81.3659
3010026O09Rik	162.156	-0.037822	0.155246	-0.243626	0.80752	NA		3010026O09Rik	93.1399	-0.34407	0.269645	-1.27601	0.201951	NA		3010026O09Rik	189.57	-0.172333	0.205009	-0.840611	0.400566	0.999957		3010026O09Rik	307.161	-0.32341	0.330276	-0.979209	0.327477	0.999801		3010026O09Rik	174.663	0.106918	0.150928	0.708405	0.478694	0.999985		3010026O09Rik	390.447	0.052507	0.194363	0.270149	0.787045	0.993408		3010026O09Rik	206.345
3110002H16Rik	571.453	0.0785771	0.105813	0.742604	0.457722	0.811218		3110002H16Rik	387.837	-0.0511032	0.154359	-0.331066	0.740594	0.999291		3110002H16Rik	506.709	-0.0407406	0.132596	-0.307252	0.758651	0.999957		3110002H16Rik	1342.2	-0.0866221	0.168929	-0.512771	0.608112	0.999801		3110002H16Rik	664.163	0.0581973	0.120312	0.48372	0.628584	0.999985		3110002H16Rik	1291.36	0.0771644	0.119175	0.647489	0.517316	0.988795		3110002H16Rik	507.286
3110007F17Rik	90.087	-0.167373	0.220908	-0.757661	0.448654	NA		3110007F17Rik	75.2712	0.246698	0.304844	0.80926	0.418365	NA		3110007F17Rik	114.801	0.0472763	0.243323	0.194295	0.845945	0.999957		3110007F17Rik	440.827	0.0403014	0.276561	0.145723	0.88414	0.999801		3110007F17Rik	68.4657	-0.12863	0.253932	-0.506555	0.612467	0.999985		3110007F17Rik	300.653	-0.291019	0.316277	-0.92014	0.3575	0.979804		3110007F17Rik	100.707
3110009E18Rik	26.4315	-0.247735	0.389515	-0.636009	0.524771	NA		3110009E18Rik	17.4923	-0.152299	0.566772	-0.268713	0.788151	NA		3110009E18Rik	12.7638	0.0471113	0.702309	0.0670805	0.946518	0.999957		3110009E18Rik	43.0645	-0.21945	0.816015	-0.268929	0.787984	0.999801		3110009E18Rik	21.9835	0.34711	0.4118	0.842909	0.399279	0.999985		3110009E18Rik	34.163	-0.799348	0.714223	-1.11918	0.263061	0.948907		3110009E18Rik	15.7027
3110021N24Rik	8.3626	0.441993	0.665375	0.664277	0.506513	NA		3110021N24Rik	7.47981	-0.941337	0.871015	-1.08074	0.279815	NA		3110021N24Rik	12.6373	0.175122	0.683185	0.256332	0.797694	0.999957		3110021N24Rik	37.2517	0.147444	0.872106	0.169067	0.865744	0.999801		3110021N24Rik	9.99255	-0.163727	0.632374	-0.258909	0.795705	0.999985		3110021N24Rik	32.2098	-1.74646	0.792485	-2.20378	0.0275398	0.528181		3110021N24Rik	11.0358
3110035E14Rik	2937.39	-0.491503	0.112674	-4.36218	1.2877e-05	0.00136979		3110035E14Rik	318.727	-0.373371	0.163688	-2.281	0.0225485	0.252427		3110035E14Rik	365.551	-0.0110678	0.179464	-0.0616715	0.950824	0.999957		3110035E14Rik	1229.57	-0.104172	0.177845	-0.585748	0.558045	0.999801		3110035E14Rik	4305.65	-0.433478	0.125855	-3.44427	0.000572595	0.0773675		3110035E14Rik	1242.09	-0.0520445	0.162887	-0.319513	0.749337	0.993408		3110035E14Rik	407.036
3110039M20Rik	74.4574	-0.0194047	0.245246	-0.0791233	0.936935	NA		3110039M20Rik	50.1977	0.306543	0.360706	0.849841	0.395414	NA		3110039M20Rik	26.8872	1.28359	0.643324	1.99525	0.046016	0.790472		3110039M20Rik	0.141533	-0.765503	3.72536	-0.205484	0.837194	NA		3110039M20Rik	100.313	-0.154406	0.228167	-0.676722	0.498582	0.999985		3110039M20Rik	0	NA	NA	NA	NA	NA		3110039M20Rik	11.947
3110040N11Rik	108.196	0.0609523	0.182223	0.334493	0.738008	NA		3110040N11Rik	71.9663	-0.0733131	0.318258	-0.230358	0.817814	NA		3110040N11Rik	102.31	-0.162257	0.265218	-0.611786	0.54068	0.999957		3110040N11Rik	211.763	-0.18732	0.387055	-0.483962	0.628413	0.999801		3110040N11Rik	107.306	0.0481354	0.204068	0.235879	0.813527	0.999985		3110040N11Rik	266.396	-0.198216	0.267459	-0.741109	0.458628	0.988795		3110040N11Rik	107.138
3110043O21Rik	480.363	0.052963	0.0989502	0.53525	0.592477	0.872323		3110043O21Rik	315.335	-0.010069	0.15772	-0.0638408	0.949097	0.999866		3110043O21Rik	432.083	0.0356748	0.132186	0.269884	0.787249	0.999957		3110043O21Rik	1571.76	0.0229005	0.158942	0.14408	0.885437	0.999801		3110043O21Rik	436.283	-0.00603356	0.0990054	-0.0609418	0.951406	0.999985		3110043O21Rik	1560.87	0.213145	0.0994499	2.14324	0.0320938	0.546905		3110043O21Rik	416.244
3110052M02Rik	26.5905	0.0717946	0.513618	0.139782	0.888832	NA		3110052M02Rik	40.253	0.0353005	0.458871	0.0769289	0.93868	NA		3110052M02Rik	51.2151	0.196855	0.367829	0.535179	0.592526	0.999957		3110052M02Rik	126.641	-0.110135	0.494141	-0.222882	0.823628	0.999801		3110052M02Rik	18.8294	-1.78264	0.817264	-2.18123	0.0291661	0.625176		3110052M02Rik	122.429	1.15773	0.566903	2.0422	0.0411318	0.590815		3110052M02Rik	36.3148
3110053B16Rik	25.9563	0.0632478	0.38635	0.163706	0.869962	NA		3110053B16Rik	10.304	-0.248067	0.735884	-0.337101	0.736041	NA		3110053B16Rik	13.5649	0.0982385	0.661551	0.148497	0.88195	0.999957		3110053B16Rik	36.8099	-0.031381	0.875547	-0.0358416	0.971409	0.999801		3110053B16Rik	24.9132	-0.0302647	0.373697	-0.0809874	0.935452	0.999985		3110053B16Rik	46.0422	0.410195	0.573624	0.715093	0.474552	0.988795		3110053B16Rik	16.5987
3110057O12Rik	214.614	-0.03629	0.140401	-0.258475	0.79604	0.951485		3110057O12Rik	209.088	-0.161757	0.205223	-0.788199	0.43058	0.963556		3110057O12Rik	218.516	0.248994	0.19912	1.25047	0.211128	0.999957		3110057O12Rik	427.839	-0.246341	0.278368	-0.88495	0.376184	0.999801		3110057O12Rik	235.09	-0.138674	0.145077	-0.955871	0.339138	0.999985		3110057O12Rik	443.265	-0.819692	0.220294	-3.72091	0.000198508	0.0356962		3110057O12Rik	218.553
3110062M04Rik	77.1437	0.077923	0.225966	0.344844	0.730212	NA		3110062M04Rik	47.8454	0.0583396	0.374807	0.155652	0.876307	NA		3110062M04Rik	43.2379	-0.252201	0.447682	-0.563348	0.573198	0.999957		3110062M04Rik	175.283	0.205449	0.421209	0.487759	0.62572	0.999801		3110062M04Rik	74.8542	0.240695	0.24541	0.980786	0.326698	0.999985		3110062M04Rik	155.393	0.1122	0.402243	0.278935	0.780295	0.993408		3110062M04Rik	48.7597
3110067C02Rik	9.97703	0.819757	0.607175	1.35012	0.176978	NA		3110067C02Rik	8.99902	0.271784	0.792983	0.342736	0.731797	NA		3110067C02Rik	6.75216	0.174841	0.94544	0.184931	0.853283	0.999957		3110067C02Rik	14.3456	0.00013294	1.33085	9.98911e-05	0.99992	NA		3110067C02Rik	8.38281	0.0458009	0.666023	0.0687678	0.945174	0.999985		3110067C02Rik	8.68432	0.624926	1.2688	0.492534	0.622342	0.993275		3110067C02Rik	6.61588
3110079O15Rik	0.865546	-1.20693	2.01959	-0.597613	0.550098	NA		3110079O15Rik	2.68116	-0.275936	1.7338	-0.159151	0.87355	NA		3110079O15Rik	0.407326	0.894386	3.25781	0.274536	0.783673	NA		3110079O15Rik	1.51343	1.12472	3.57639	0.314484	0.753153	NA		3110079O15Rik	1.8	0.41578	1.35079	0.307805	0.758231	0.999985		3110079O15Rik	1.4296	-7.49935	3.28594	-2.28225	0.0224743	NA		3110079O15Rik	0.376889
3110082I17Rik	121.346	-0.0603154	0.174613	-0.345423	0.729776	NA		3110082I17Rik	52.6588	-0.443701	0.343084	-1.29327	0.195917	NA		3110082I17Rik	68.0157	-0.0447262	0.331387	-0.134967	0.892638	0.999957		3110082I17Rik	132.853	-0.295043	0.493579	-0.597763	0.549998	0.999801		3110082I17Rik	108.428	-0.0907971	0.1939	-0.468268	0.639593	0.999985		3110082I17Rik	153.219	-0.039913	0.295385	-0.135122	0.892516	0.993408		3110082I17Rik	100.362
3110082J24Rik	1.20941	-0.252683	2.47449	-0.102115	0.918665	NA		3110082J24Rik	0	NA	NA	NA	NA	NA		3110082J24Rik	1.46815	0.179239	3.2429	0.0552711	0.955922	0.999957		3110082J24Rik	3.3968	-2.82488	3.56787	-0.791756	0.428503	NA		3110082J24Rik	1.88173	-0.352078	2.12427	-0.16574	0.868361	0.999985		3110082J24Rik	7.26368	-2.97157	3.24414	-0.915982	0.359676	0.979971		3110082J24Rik	1.54802
3300002I08Rik	28.8096	-0.0343065	0.368587	-0.0930758	0.925843	NA		3300002I08Rik	21.693	-0.257228	0.544899	-0.472065	0.636881	NA		3300002I08Rik	21.9761	-0.115326	0.608166	-0.18963	0.849599	0.999957		3300002I08Rik	44.9546	0.367753	0.811432	0.453214	0.650394	0.999801		3300002I08Rik	25.7467	-0.0836335	0.387983	-0.21556	0.829331	0.999985		3300002I08Rik	56.1442	-0.356051	0.479164	-0.743066	0.457442	0.988795		3300002I08Rik	24.095
3425401B19Rik	5.32964	0.82348	0.817433	1.0074	0.313744	NA		3425401B19Rik	1.19616	-0.105741	3.24368	-0.032599	0.973994	NA		3425401B19Rik	0.186881	0.408217	3.30183	0.123633	0.901606	NA		3425401B19Rik	10.5636	0.824102	1.57119	0.524507	0.599926	NA		3425401B19Rik	4.15637	0.187015	1.02961	0.181636	0.855869	0.999985		3425401B19Rik	2.50039	0.154781	3.35201	0.0461757	0.96317	NA		3425401B19Rik	3.3937
3632451O06Rik	557.74	-0.150231	0.123235	-1.21906	0.222822	0.621353		3632451O06Rik	368.989	-0.193999	0.135992	-1.42655	0.153711	0.688207		3632451O06Rik	757.966	-0.161677	0.105517	-1.53224	0.125463	0.999957		3632451O06Rik	4348.03	0.0050923	0.124729	0.0408271	0.967434	0.999801		3632451O06Rik	793.739	0.037416	0.0790698	0.473202	0.636069	0.999985		3632451O06Rik	3192.31	-0.171499	0.0853328	-2.00977	0.0444556	0.609516		3632451O06Rik	744.796
3830403N18Rik	1.04264	-1.92601	2.36811	-0.813308	0.416042	NA		3830403N18Rik	0.174873	0.128497	3.27096	0.0392843	0.968664	NA		3830403N18Rik	0.349776	1.0035	3.27284	0.306614	0.759138	NA		3830403N18Rik	2.33448	1.72738	3.38038	0.511001	0.60935	NA		3830403N18Rik	0.680752	1.60251	2.72008	0.58914	0.555767	0.999985		3830403N18Rik	0.350444	2.05182	3.39277	0.604764	0.545336	NA		3830403N18Rik	0.568709
3830406C13Rik	134.55	-0.328223	0.255288	-1.2857	0.198548	NA		3830406C13Rik	68.9312	0.0161147	0.320389	0.0502971	0.959886	NA		3830406C13Rik	131.148	0.130953	0.377712	0.346702	0.728815	0.999957		3830406C13Rik	461.977	-0.0475727	0.270025	-0.176179	0.860153	0.999801		3830406C13Rik	169.612	0.392607	0.236573	1.65956	0.0970025	0.889243		3830406C13Rik	260.455	-1.13925	0.479447	-2.37618	0.0174932	0.438208		3830406C13Rik	177.156
3830417A13Rik	0	NA	NA	NA	NA	NA		3830417A13Rik	0	NA	NA	NA	NA	NA		3830417A13Rik	0.10465	-0.170887	3.30483	-0.0517083	0.958761	NA		3830417A13Rik	0	NA	NA	NA	NA	NA		3830417A13Rik	0	NA	NA	NA	NA	NA		3830417A13Rik	0	NA	NA	NA	NA	NA		3830417A13Rik	0.500355
4430402I18Rik	84.3039	0.191122	0.221363	0.863387	0.387925	NA		4430402I18Rik	23.0008	-0.259633	0.548373	-0.473461	0.635885	NA		4430402I18Rik	40.5817	-0.257347	0.416991	-0.617153	0.537134	0.999957		4430402I18Rik	143.638	0.0868016	0.467658	0.185609	0.852751	0.999801		4430402I18Rik	71.155	-0.510441	0.241903	-2.11011	0.034849	0.672231		4430402I18Rik	145.733	0.347308	0.425184	0.816842	0.414019	0.988795		4430402I18Rik	60.1412
4632415L05Rik	144.77	-0.109876	0.157394	-0.698093	0.485119	NA		4632415L05Rik	95.4409	-0.0279601	0.252626	-0.110678	0.911872	NA		4632415L05Rik	111.341	-0.0793432	0.25348	-0.313015	0.754269	0.999957		4632415L05Rik	358.177	-0.124431	0.303468	-0.410032	0.681782	0.999801		4632415L05Rik	144.796	-0.080815	0.182626	-0.442517	0.658115	0.999985		4632415L05Rik	338.1	-0.132582	0.295571	-0.448563	0.653747	0.993275		4632415L05Rik	138.437
4632428N05Rik	611.892	-0.312646	0.10749	-2.90861	0.00363041	0.060631		4632428N05Rik	317.802	0.042306	0.160463	0.263649	0.79205	0.999481		4632428N05Rik	402.244	0.0749026	0.160652	0.46624	0.641044	0.999957		4632428N05Rik	897.666	0.180004	0.209616	0.858732	0.390489	0.999801		4632428N05Rik	480.467	0.0340986	0.114193	0.298606	0.765241	0.999985		4632428N05Rik	962.285	0.0855506	0.235215	0.363712	0.716073	0.993408		4632428N05Rik	471.409
4632433K11Rik	0.654354	-0.647297	3.10572	-0.208421	0.834901	NA		4632433K11Rik	2.17628	-1.01108	2.12447	-0.47592	0.634131	NA		4632433K11Rik	2.81094	-0.0667197	2.10843	-0.0316443	0.974756	0.999957		4632433K11Rik	3.14082	-0.874313	3.5413	-0.24689	0.804993	NA		4632433K11Rik	0.206323	-0.255752	3.14962	-0.0812009	0.935282	0.999985		4632433K11Rik	0.356463	-1.64845	3.37993	-0.487719	0.625749	NA		4632433K11Rik	2.43997
4732456N10Rik	3.24469	-0.958427	0.968602	-0.989496	0.322421	NA		4732456N10Rik	0.635366	0.652077	3.22005	0.202505	0.839522	NA		4732456N10Rik	29.3243	-1.39081	0.709559	-1.96011	0.0499831	0.817841		4732456N10Rik	9.88832	-3.76545	2.38459	-1.57908	0.114318	NA		4732456N10Rik	0.918777	2.16256	2.38177	0.907964	0.363897	0.999985		4732456N10Rik	29.7024	-2.20444	1.55601	-1.41673	0.156563	0.869308		4732456N10Rik	29.385
4833403I15Rik	0.582179	0.499536	2.8669	0.174243	0.861675	NA		4833403I15Rik	0.422827	-0.921144	3.19838	-0.288003	0.773344	NA		4833403I15Rik	2.43243	-1.43132	1.86073	-0.769225	0.44176	0.999957		4833403I15Rik	3.98961	-0.042928	2.29816	-0.0186793	0.985097	NA		4833403I15Rik	0.416886	-0.212728	3.14721	-0.0675927	0.94611	0.999985		4833403I15Rik	3.27721	-1.20589	3.29881	-0.365551	0.7147	NA		4833403I15Rik	1.96396
4833420G17Rik	127.627	-0.753324	0.328704	-2.2918	0.0219174	NA		4833420G17Rik	139.786	-0.289313	0.285105	-1.01476	0.31022	NA		4833420G17Rik	135.553	0.15101	0.337117	0.447945	0.654193	0.999957		4833420G17Rik	377.686	-0.220131	0.297146	-0.740818	0.458804	0.999801		4833420G17Rik	185.875	-0.311606	0.152615	-2.04178	0.0411732	0.704512		4833420G17Rik	552.097	0.536503	0.490995	1.09269	0.274532	0.955444		4833420G17Rik	173.655
4833423E24Rik	3.72337	0.344459	1.00477	0.342822	0.731732	NA		4833423E24Rik	1.63943	0.517637	2.25152	0.229906	0.818165	NA		4833423E24Rik	16.2276	1.38813	0.86222	1.60994	0.10741	0.999957		4833423E24Rik	1.90724	0.859003	3.5757	0.240234	0.810149	NA		4833423E24Rik	2.10976	0.0857922	1.72041	0.0498673	0.960228	0.999985		4833423E24Rik	4.78226	-0.111542	2.95783	-0.0377108	0.969918	NA		4833423E24Rik	27.9211
4833427G06Rik	4.23116	0.675604	1.44169	0.468619	0.639342	NA		4833427G06Rik	0.430953	-0.420045	3.19081	-0.131642	0.895267	NA		4833427G06Rik	3.6995	-1.50213	2.13742	-0.70278	0.482193	0.999957		4833427G06Rik	15.3964	3.05042	1.85117	1.64783	0.0993879	0.999801		4833427G06Rik	2.45577	-0.189661	2.03291	-0.0932957	0.925669	0.999985		4833427G06Rik	14.885	1.23112	1.45555	0.845813	0.397657	0.988795		4833427G06Rik	17.8138
4833439L19Rik	2466.83	-0.0676003	0.0529008	-1.27787	0.201295	0.594053		4833439L19Rik	1451.93	0.0486748	0.091653	0.531077	0.595365	0.993553		4833439L19Rik	1708.34	0.0222763	0.0753015	0.295829	0.767361	0.999957		4833439L19Rik	5158.1	0.0181913	0.107537	0.169164	0.865668	0.999801		4833439L19Rik	2525.78	0.0344978	0.0653055	0.528252	0.597325	0.999985		4833439L19Rik	4752.92	0.0702144	0.0675115	1.04004	0.298323	0.963559		4833439L19Rik	2196.65
4921504E06Rik	0	NA	NA	NA	NA	NA		4921504E06Rik	0.268519	-1.05191	3.26544	-0.322134	0.747351	NA		4921504E06Rik	0.817653	-1.02074	3.05759	-0.333838	0.738501	0.999957		4921504E06Rik	0.708794	0.527722	3.71687	0.14198	0.887096	NA		4921504E06Rik	0	NA	NA	NA	NA	NA		4921504E06Rik	0	NA	NA	NA	NA	NA		4921504E06Rik	0.555628
4921507P07Rik	6.31722	-0.185604	0.740872	-0.250521	0.802185	NA		4921507P07Rik	10.0859	-0.389656	0.786701	-0.495303	0.620386	NA		4921507P07Rik	26.5604	-0.0267605	0.522485	-0.0512178	0.959152	0.999957		4921507P07Rik	63.4105	-0.236225	0.683276	-0.345724	0.72955	0.999801		4921507P07Rik	7.20548	0.475693	0.825925	0.575952	0.564647	0.999985		4921507P07Rik	72.9911	0.305034	0.401208	0.760289	0.447082	0.988795		4921507P07Rik	32.2898
4921509C19Rik	0	NA	NA	NA	NA	NA		4921509C19Rik	0.0993368	0.49879	3.27096	0.15249	0.8788	NA		4921509C19Rik	0	NA	NA	NA	NA	NA		4921509C19Rik	0.334448	-1.08429	3.71471	-0.29189	0.770371	NA		4921509C19Rik	0.296431	-0.495596	3.15043	-0.157311	0.875	0.999985		4921509C19Rik	0	NA	NA	NA	NA	NA		4921509C19Rik	0
4921513D11Rik	4.54613	0.032732	0.958668	0.0341432	0.972763	NA		4921513D11Rik	4.61035	0.496474	1.21499	0.408625	0.682815	NA		4921513D11Rik	7.18681	0.848377	0.903867	0.938608	0.347932	0.999957		4921513D11Rik	17.119	1.10082	1.244	0.884901	0.37621	0.999801		4921513D11Rik	8.48105	0.44875	0.63883	0.702455	0.482396	0.999985		4921513D11Rik	20.3268	0.616253	0.885478	0.695956	0.486456	0.988795		4921513D11Rik	12.2529
4921517D22Rik	0.0649876	0.631809	3.15698	0.200131	0.841378	NA		4921517D22Rik	0	NA	NA	NA	NA	NA		4921517D22Rik	0	NA	NA	NA	NA	NA		4921517D22Rik	1.39599	-2.69183	3.64885	-0.737722	0.460684	NA		4921517D22Rik	0	NA	NA	NA	NA	NA		4921517D22Rik	0	NA	NA	NA	NA	NA		4921517D22Rik	0.0634248
4921524J17Rik	226.561	0.128397	0.13207	0.972194	0.330954	0.725251		4921524J17Rik	103.543	0.10299	0.256435	0.401624	0.687961	NA		4921524J17Rik	90.0158	0.0843296	0.280171	0.300993	0.76342	0.999957		4921524J17Rik	186.675	-0.0983613	0.409354	-0.240284	0.81011	0.999801		4921524J17Rik	197.571	0.182722	0.157976	1.15664	0.247418	0.999985		4921524J17Rik	221.428	-0.136798	0.257421	-0.531417	0.59513	0.992016		4921524J17Rik	180.409
4921536K21Rik	10.8494	-0.0407344	0.577876	-0.0704898	0.943804	NA		4921536K21Rik	3.71022	1.19412	1.28142	0.931872	0.351403	NA		4921536K21Rik	11.9677	-0.327944	0.780524	-0.420159	0.674369	0.999957		4921536K21Rik	20.8657	0.509793	1.17314	0.434553	0.663887	0.999801		4921536K21Rik	6.3003	0.283909	0.74699	0.38007	0.703893	0.999985		4921536K21Rik	39.1854	0.784445	0.834849	0.939625	0.34741	0.976737		4921536K21Rik	28.3302
4930402F06Rik	0	NA	NA	NA	NA	NA		4930402F06Rik	0	NA	NA	NA	NA	NA		4930402F06Rik	0.211866	-0.256996	3.30452	-0.077771	0.93801	NA		4930402F06Rik	0.221483	0.0530547	3.72928	0.0142265	0.988649	NA		4930402F06Rik	0.0975209	0.193882	3.16071	0.0613414	0.951087	NA		4930402F06Rik	0	NA	NA	NA	NA	NA		4930402F06Rik	1.00531
4930402H24Rik	2601.5	0.0908604	0.0874619	1.03886	0.298871	0.698087		4930402H24Rik	2182.18	0.163994	0.0855727	1.91643	0.0553103	0.427425		4930402H24Rik	2216.7	0.0451385	0.0946843	0.476727	0.633557	0.999957		4930402H24Rik	5672.27	0.0768365	0.105255	0.730002	0.465389	0.999801		4930402H24Rik	2289.92	-0.15142	0.0681314	-2.22247	0.0262513	0.598166		4930402H24Rik	5587.51	0.125956	0.0914524	1.37728	0.168425	0.881716		4930402H24Rik	2411.62
4930403O15Rik	0.400399	1.20299	3.13187	0.384112	0.700896	NA		4930403O15Rik	0.747905	0.124116	3.22078	0.0385361	0.96926	NA		4930403O15Rik	0.342212	-0.371232	3.28841	-0.112891	0.910117	NA		4930403O15Rik	0.555931	-0.70403	3.70941	-0.189795	0.849469	NA		4930403O15Rik	0.0233034	0.0834462	3.16355	0.0263774	0.978956	NA		4930403O15Rik	0	NA	NA	NA	NA	NA		4930403O15Rik	0.426377
4930404A10Rik	0	NA	NA	NA	NA	NA		4930404A10Rik	0	NA	NA	NA	NA	NA		4930404A10Rik	0.178169	-0.399943	3.31225	-0.120747	0.903892	NA		4930404A10Rik	0	NA	NA	NA	NA	NA		4930404A10Rik	0.0889202	-0.685058	3.16057	-0.216752	0.828402	NA		4930404A10Rik	0	NA	NA	NA	NA	NA		4930404A10Rik	0.119361
4930404H24Rik	0	NA	NA	NA	NA	NA		4930404H24Rik	0	NA	NA	NA	NA	NA		4930404H24Rik	0.204224	-0.596473	3.31566	-0.179896	0.857234	NA		4930404H24Rik	0	NA	NA	NA	NA	NA		4930404H24Rik	0.0928253	0.2047	3.1626	0.0647252	0.948393	NA		4930404H24Rik	0	NA	NA	NA	NA	NA		4930404H24Rik	0.0634248
4930404N11Rik	3.17775	1.58017	1.32222	1.19509	0.232052	NA		4930404N11Rik	2.3076	0.0247545	1.476	0.0167714	0.986619	NA		4930404N11Rik	1.41279	0.144901	2.24009	0.0646854	0.948424	0.999957		4930404N11Rik	3.70298	0.634909	2.52307	0.251641	0.801318	NA		4930404N11Rik	2.52101	1.55111	1.78909	0.866985	0.38595	0.999985		4930404N11Rik	5.82105	-0.858021	1.6302	-0.526327	0.598661	NA		4930404N11Rik	1.74643
4930407I10Rik	0.0770825	0.643706	3.15896	0.203771	0.838532	NA		4930407I10Rik	0.0906699	0.47373	3.27096	0.144829	0.884846	NA		4930407I10Rik	0	NA	NA	NA	NA	NA		4930407I10Rik	0	NA	NA	NA	NA	NA		4930407I10Rik	0.0929531	-0.834674	3.16524	-0.2637	0.792011	NA		4930407I10Rik	0.310814	-1.58677	3.38016	-0.469435	0.638759	NA		4930407I10Rik	0
4930412O13Rik	0	NA	NA	NA	NA	NA		4930412O13Rik	0	NA	NA	NA	NA	NA		4930412O13Rik	0	NA	NA	NA	NA	NA		4930412O13Rik	0.951226	1.18344	3.61835	0.327067	0.743617	NA		4930412O13Rik	0	NA	NA	NA	NA	NA		4930412O13Rik	51.2743	-0.642326	0.597274	-1.07543	0.282182	0.956838		4930412O13Rik	0
4930415F15Rik	4.98986	-0.691301	1.26009	-0.548613	0.583271	NA		4930415F15Rik	2.71262	1.72857	1.84605	0.93636	0.349088	NA		4930415F15Rik	2.15172	0.563644	1.93292	0.291602	0.770591	0.999957		4930415F15Rik	18.7584	0.237457	1.18803	0.199875	0.841579	0.999801		4930415F15Rik	5.7644	0.470543	0.73454	0.640596	0.521785	0.999985		4930415F15Rik	13.2861	1.08628	1.25669	0.864397	0.38737	0.985945		4930415F15Rik	2.79791
4930415O20Rik	0.446684	0.644096	3.11446	0.206808	0.83616	NA		4930415O20Rik	0	NA	NA	NA	NA	NA		4930415O20Rik	0	NA	NA	NA	NA	NA		4930415O20Rik	1.46832	1.13238	3.70842	0.305353	0.760097	NA		4930415O20Rik	0.264635	0.599768	3.1554	0.190077	0.849249	0.999985		4930415O20Rik	0.182689	-1.16121	3.41613	-0.339918	0.733918	NA		4930415O20Rik	0.780026
4930427A07Rik	3.94358	-1.2544	1.71098	-0.733147	0.463469	NA		4930427A07Rik	4.16651	-1.18374	1.62782	-0.727193	0.467108	NA		4930427A07Rik	3.64588	-0.211018	1.37894	-0.153029	0.878376	0.999957		4930427A07Rik	29.4424	-0.926682	1.03881	-0.892062	0.37236	0.999801		4930427A07Rik	5.6185	1.97762	1.30851	1.51136	0.130698	0.95603		4930427A07Rik	16.6305	0.446589	1.77953	0.250958	0.801846	0.993408		4930427A07Rik	6.05234
4930430F08Rik	205.167	0.0978938	0.17067	0.573587	0.566247	NA		4930430F08Rik	126.016	0.0877364	0.228919	0.383263	0.701525	NA		4930430F08Rik	126.897	0.188233	0.321167	0.586091	0.557814	0.999957		4930430F08Rik	392.82	0.150561	0.295515	0.509489	0.610409	0.999801		4930430F08Rik	219.554	0.222956	0.178763	1.24721	0.212319	0.999985		4930430F08Rik	401.804	0.122029	0.293345	0.415992	0.677416	0.993408		4930430F08Rik	209.358
4930432E11Rik	0.0772014	-0.359124	3.15896	-0.113684	0.909488	NA		4930432E11Rik	0.870688	-0.0179498	3.05557	-0.00587446	0.995313	NA		4930432E11Rik	1.60582	-0.470449	2.20684	-0.213177	0.831189	0.999957		4930432E11Rik	66.5927	0.399594	0.681037	0.586744	0.557376	0.999801		4930432E11Rik	0.944089	0.640841	2.84113	0.225559	0.821545	0.999985		4930432E11Rik	39.5799	-0.617781	0.576102	-1.07235	0.283564	0.956875		4930432E11Rik	0.45565
4930432K21Rik	44.0004	-0.144015	0.370158	-0.389064	0.697229	NA		4930432K21Rik	20.9058	0.0222605	0.546239	0.0407524	0.967493	NA		4930432K21Rik	38.317	0.106281	0.419811	0.253163	0.800142	0.999957		4930432K21Rik	75.0408	-0.568161	0.630597	-0.900988	0.367595	0.999801		4930432K21Rik	43.5721	-0.129774	0.32658	-0.397374	0.691092	0.999985		4930432K21Rik	109.485	-0.306318	0.376397	-0.813816	0.41575	0.988795		4930432K21Rik	52.5983
4930433I11Rik	0.228614	-1.23592	3.13096	-0.394742	0.693033	NA		4930433I11Rik	0	NA	NA	NA	NA	NA		4930433I11Rik	0	NA	NA	NA	NA	NA		4930433I11Rik	0.395899	0.592935	3.67222	0.161465	0.871727	NA		4930433I11Rik	0	NA	NA	NA	NA	NA		4930433I11Rik	0	NA	NA	NA	NA	NA		4930433I11Rik	0.0705534
4930438A08Rik	0.143182	-0.523022	3.1526	-0.165901	0.868234	NA		4930438A08Rik	0	NA	NA	NA	NA	NA		4930438A08Rik	0	NA	NA	NA	NA	NA		4930438A08Rik	0.897037	0.426731	3.66104	0.11656	0.907209	NA		4930438A08Rik	0	NA	NA	NA	NA	NA		4930438A08Rik	1.04661	0.127892	3.32919	0.0384154	0.969356	NA		4930438A08Rik	0.141107
4930444P10Rik	10.3815	0.781872	0.628493	1.24404	0.213484	NA		4930444P10Rik	7.38586	-0.335052	0.870263	-0.385001	0.700237	NA		4930444P10Rik	14.2536	-0.710124	0.763612	-0.929953	0.352395	0.999957		4930444P10Rik	12.1891	-0.450309	1.46204	-0.308	0.758082	NA		4930444P10Rik	12.5636	0.2746	0.565793	0.485336	0.627438	0.999985		4930444P10Rik	28.5474	-0.321029	0.777991	-0.412638	0.679872	0.993408		4930444P10Rik	19.6039
4930447C04Rik	123.814	-0.411404	0.238037	-1.72832	0.0839306	NA		4930447C04Rik	121.104	0.0678111	0.237303	0.285758	0.775064	NA		4930447C04Rik	229.113	0.128433	0.231106	0.555732	0.578394	0.999957		4930447C04Rik	311.576	0.142777	0.321166	0.444558	0.656639	0.999801		4930447C04Rik	128.013	0.0884942	0.222276	0.398128	0.690536	0.999985		4930447C04Rik	503.925	0.00899918	0.209623	0.0429303	0.965757	0.996277		4930447C04Rik	277.41
4930448N21Rik	0.652998	-1.24357	3.08621	-0.402942	0.686991	NA		4930448N21Rik	0.951518	0.939312	2.76232	0.340045	0.733823	NA		4930448N21Rik	0.13213	1.26084	3.27373	0.38514	0.700134	NA		4930448N21Rik	2.51939	2.49699	3.2872	0.75961	0.447488	NA		4930448N21Rik	0.47595	0.395898	3.14463	0.125897	0.899814	0.999985		4930448N21Rik	1.00707	-0.441439	3.33388	-0.13241	0.89466	NA		4930448N21Rik	0.141107
4930451G09Rik	39.7454	-0.0189114	0.312138	-0.0605866	0.951688	NA		4930451G09Rik	39.1068	-0.0216856	0.419429	-0.0517026	0.958766	NA		4930451G09Rik	51.5736	0.0404943	0.366727	0.110421	0.912076	0.999957		4930451G09Rik	151.762	0.160727	0.452783	0.354977	0.722607	0.999801		4930451G09Rik	41.5957	-0.107686	0.332743	-0.323632	0.746216	0.999985		4930451G09Rik	143.4	-0.187285	0.406688	-0.460513	0.645148	0.993275		4930451G09Rik	43.2014
4930452B06Rik	125.663	-0.0154308	0.197233	-0.078236	0.93764	NA		4930452B06Rik	116.607	-0.268549	0.253121	-1.06095	0.288712	NA		4930452B06Rik	166.89	0.240442	0.203172	1.18344	0.236635	0.999957		4930452B06Rik	400.566	0.0879444	0.297544	0.295568	0.76756	0.999801		4930452B06Rik	157.404	-0.00168419	0.166252	-0.0101304	0.991917	0.999985		4930452B06Rik	384.084	-0.0164601	0.184349	-0.0892875	0.928853	0.993408		4930452B06Rik	204.555
4930453N24Rik	388.071	0.00900194	0.10405	0.0865157	0.931057	0.986023		4930453N24Rik	277.679	-0.0710265	0.155878	-0.455655	0.648638	0.993553		4930453N24Rik	289.168	-0.0852214	0.156466	-0.544663	0.585986	0.999957		4930453N24Rik	767.458	-0.0608439	0.213294	-0.285258	0.775447	0.999801		4930453N24Rik	375.381	0.324192	0.112645	2.878	0.00400209	0.242752		4930453N24Rik	747.742	-0.186224	0.28755	-0.647624	0.517228	0.988795		4930453N24Rik	351.773
4930455H04Rik	0.0656782	-0.259689	3.15896	-0.082207	0.934482	NA		4930455H04Rik	0	NA	NA	NA	NA	NA		4930455H04Rik	0	NA	NA	NA	NA	NA		4930455H04Rik	0.366201	-1.07344	3.66971	-0.292515	0.769893	NA		4930455H04Rik	0.123875	-0.156739	3.15787	-0.0496345	0.960414	NA		4930455H04Rik	0.267347	-1.33811	3.40006	-0.393556	0.693909	NA		4930455H04Rik	0.177572
4930465K10Rik	0.401636	-0.560107	3.14006	-0.178375	0.858429	NA		4930465K10Rik	0.345961	0.431317	3.24786	0.1328	0.894351	NA		4930465K10Rik	0.389158	1.59741	3.25802	0.4903	0.623922	NA		4930465K10Rik	4.80381	0.216461	2.11034	0.102572	0.918303	NA		4930465K10Rik	1.69617	-0.118666	1.91146	-0.0620817	0.950498	0.999985		4930465K10Rik	1.78297	-4.39162	3.30481	-1.32886	0.183895	NA		4930465K10Rik	1.18605
4930467E23Rik	0.783836	-1.87392	3.11592	-0.601401	0.547573	NA		4930467E23Rik	1.82973	-16.7883	2.80741	-5.98	2.23133e-09	NA		4930467E23Rik	1.7742	-1.03833	3.25474	-0.319022	0.74971	0.999957		4930467E23Rik	3.32224	0.0280841	3.52569	0.00796556	0.993644	NA		4930467E23Rik	1.14788	0.198751	3.13453	0.063407	0.949442	0.999985		4930467E23Rik	11.8744	-4.37576	3.01952	-1.44916	0.147293	0.858407		4930467E23Rik	3.00425
4930469G21Rik	0.110491	0.641305	3.14903	0.203652	0.838626	NA		4930469G21Rik	0.131068	0.330989	3.26581	0.10135	0.919273	NA		4930469G21Rik	0	NA	NA	NA	NA	NA		4930469G21Rik	0	NA	NA	NA	NA	NA		4930469G21Rik	0.287867	0.885164	3.15219	0.280809	0.778857	0.999985		4930469G21Rik	0.103605	-0.460137	3.44407	-0.133603	0.893717	NA		4930469G21Rik	0.396735
4930469K13Rik	2.79376	-0.739102	1.32183	-0.559151	0.576059	NA		4930469K13Rik	1.70458	-1.52967	2.10905	-0.725288	0.468275	NA		4930469K13Rik	2.81683	-0.813956	1.41123	-0.576771	0.564094	0.999957		4930469K13Rik	3.5112	1.75363	2.71366	0.646221	0.518136	NA		4930469K13Rik	2.89029	0.302244	1.13815	0.265557	0.790581	0.999985		4930469K13Rik	4.37041	-1.55445	2.31451	-0.671611	0.501831	NA		4930469K13Rik	1.11709
4930470P17Rik	0	NA	NA	NA	NA	NA		4930470P17Rik	0	NA	NA	NA	NA	NA		4930470P17Rik	0	NA	NA	NA	NA	NA		4930470P17Rik	0	NA	NA	NA	NA	NA		4930470P17Rik	0	NA	NA	NA	NA	NA		4930470P17Rik	0	NA	NA	NA	NA	NA		4930470P17Rik	0.0645113
4930471M09Rik	0.162936	-0.786204	3.1374	-0.250591	0.80213	NA		4930471M09Rik	0.130971	-0.501573	3.25756	-0.153972	0.877632	NA		4930471M09Rik	0	NA	NA	NA	NA	NA		4930471M09Rik	0.966373	-0.0788069	3.58417	-0.0219875	0.982458	NA		4930471M09Rik	0.122601	-0.562982	3.16513	-0.17787	0.858825	NA		4930471M09Rik	0	NA	NA	NA	NA	NA		4930471M09Rik	0.161453
4930474N05Rik	0.885732	-1.70359	3.08165	-0.552817	0.580389	NA		4930474N05Rik	0	NA	NA	NA	NA	NA		4930474N05Rik	0.310157	-1.09832	3.30124	-0.3327	0.739361	NA		4930474N05Rik	0.350879	0.372138	3.71567	0.100154	0.920222	NA		4930474N05Rik	0.733412	0.832271	3.08164	0.270074	0.787103	0.999985		4930474N05Rik	1.21645	-3.03454	3.33411	-0.910149	0.362744	NA		4930474N05Rik	0.448575
4930486L24Rik	0.661069	0.378387	2.74325	0.137934	0.890293	NA		4930486L24Rik	0.161566	-0.853807	3.26733	-0.261317	0.793848	NA		4930486L24Rik	0.535061	-0.483176	3.28287	-0.147181	0.882989	0.999957		4930486L24Rik	4.06929	0.917021	2.37687	0.385809	0.699638	NA		4930486L24Rik	0.76601	0.614259	3.09633	0.198383	0.842746	0.999985		4930486L24Rik	0.178232	-0.981655	3.42197	-0.286868	0.774213	NA		4930486L24Rik	0.534892
4930502E18Rik	2.28704	-2.05068	1.51167	-1.35657	0.174917	NA		4930502E18Rik	1.91524	-0.734342	2.02641	-0.362385	0.717064	NA		4930502E18Rik	7.91473	-0.936382	0.903188	-1.03675	0.299851	0.999957		4930502E18Rik	19.8357	-0.019549	1.1704	-0.0167028	0.986674	0.999801		4930502E18Rik	1.98144	-0.0962366	1.26402	-0.0761352	0.939312	0.999985		4930502E18Rik	25.0234	-0.393823	0.726851	-0.541821	0.587942	0.991028		4930502E18Rik	4.85101
4930503B20Rik	0.143182	-0.523022	3.1526	-0.165901	0.868234	NA		4930503B20Rik	0	NA	NA	NA	NA	NA		4930503B20Rik	0.0890844	-0.0907458	3.31566	-0.0273688	0.978166	NA		4930503B20Rik	0	NA	NA	NA	NA	NA		4930503B20Rik	0	NA	NA	NA	NA	NA		4930503B20Rik	0	NA	NA	NA	NA	NA		4930503B20Rik	0.21166
4930503E14Rik	0	NA	NA	NA	NA	NA		4930503E14Rik	0.0820775	0.742105	3.25579	0.227934	0.819698	NA		4930503E14Rik	0	NA	NA	NA	NA	NA		4930503E14Rik	0.620771	-1.45832	3.64661	-0.399911	0.689222	NA		4930503E14Rik	0	NA	NA	NA	NA	NA		4930503E14Rik	0	NA	NA	NA	NA	NA		4930503E14Rik	0.0961974
4930503H13Rik	0	NA	NA	NA	NA	NA		4930503H13Rik	0	NA	NA	NA	NA	NA		4930503H13Rik	0	NA	NA	NA	NA	NA		4930503H13Rik	0	NA	NA	NA	NA	NA		4930503H13Rik	0	NA	NA	NA	NA	NA		4930503H13Rik	0.862357	3.18668	3.35052	0.9511	0.341553	NA		4930503H13Rik	0
4930503L19Rik	61.0257	0.217407	0.359723	0.604374	0.545595	NA		4930503L19Rik	49.5544	0.0408691	0.474531	0.0861251	0.931367	NA		4930503L19Rik	33.8881	-0.662411	0.929309	-0.712799	0.47597	0.999957		4930503L19Rik	110.145	0.340273	0.528422	0.643942	0.519613	0.999801		4930503L19Rik	62.0971	0.18848	0.282704	0.666705	0.504961	0.999985		4930503L19Rik	114.88	-0.666817	0.552558	-1.20678	0.227516	0.931975		4930503L19Rik	39.5562
4930505A04Rik	1.77999	-0.727118	1.43993	-0.504967	0.613582	NA		4930505A04Rik	0.521022	-1.11912	3.20696	-0.348967	0.727114	NA		4930505A04Rik	1.71303	-0.636663	2.90461	-0.21919	0.826502	0.999957		4930505A04Rik	5.8327	0.147987	2.01959	0.073276	0.941586	NA		4930505A04Rik	2.39408	-0.466785	1.46565	-0.318484	0.750118	0.999985		4930505A04Rik	2.57433	-1.51738	2.85265	-0.531919	0.594782	NA		4930505A04Rik	2.02907
4930506M07Rik	585.872	0.168791	0.0954069	1.76917	0.0768661	0.366532		4930506M07Rik	755.141	0.204575	0.122199	1.67411	0.094109	0.554725		4930506M07Rik	754.221	-0.0536519	0.119112	-0.450434	0.652397	0.999957		4930506M07Rik	1652.71	0.339936	0.155494	2.18617	0.0288032	0.589875		4930506M07Rik	567.866	-0.101951	0.11751	-0.867593	0.385617	0.999985		4930506M07Rik	1966.09	-0.039195	0.114718	-0.341664	0.732604	0.993408		4930506M07Rik	1092.88
4930512M02Rik	1.24243	0.0334174	2.05404	0.0162691	0.98702	NA		4930512M02Rik	1.01951	-0.879298	2.63717	-0.333425	0.738813	NA		4930512M02Rik	0.542367	1.34136	3.26987	0.410218	0.681646	0.999957		4930512M02Rik	2.33552	2.77141	3.56402	0.777609	0.4368	NA		4930512M02Rik	1.03899	0.164198	1.90348	0.0862617	0.931258	0.999985		4930512M02Rik	3.62491	-1.05867	3.21012	-0.32979	0.741558	NA		4930512M02Rik	1.58747
4930519F09Rik	0.0770825	0.643706	3.15896	0.203771	0.838532	NA		4930519F09Rik	0.0906699	0.47373	3.27096	0.144829	0.884846	NA		4930519F09Rik	0.549759	-1.5906	3.27912	-0.48507	0.627626	0.999957		4930519F09Rik	0.558868	-1.64166	3.70284	-0.44335	0.657513	NA		4930519F09Rik	0.269943	0.463875	3.16032	0.146781	0.883305	0.999985		4930519F09Rik	1.08652	1.93627	3.40412	0.568803	0.56949	NA		4930519F09Rik	0.0705534
4930519F16Rik	4.82101	1.71879	1.30407	1.31802	0.187496	NA		4930519F16Rik	1.55483	1.00283	2.36088	0.424769	0.671005	NA		4930519F16Rik	7.28914	-1.77115	1.19363	-1.48383	0.137855	0.999957		4930519F16Rik	13.4979	0.680481	1.42825	0.476443	0.633759	NA		4930519F16Rik	2.56333	10.7201	1.9552	5.48284	4.18547e-08	2.56255e-05		4930519F16Rik	21.9129	-1.17318	1.51869	-0.772497	0.43982	0.988795		4930519F16Rik	23.8939
4930519G04Rik	2.44713	0.191872	1.46897	0.130617	0.896079	NA		4930519G04Rik	2.51409	0.425137	1.42352	0.298653	0.765205	NA		4930519G04Rik	2.91116	0.642505	1.4715	0.436633	0.662378	0.999957		4930519G04Rik	4.08179	-1.30227	2.27995	-0.571185	0.567875	NA		4930519G04Rik	1.5755	-0.0779846	1.93483	-0.0403058	0.967849	0.999985		4930519G04Rik	4.80999	0.0744637	1.97617	0.0376808	0.969942	NA		4930519G04Rik	1.09839
4930522L14Rik	58.6813	0.165789	0.265176	0.625205	0.531837	NA		4930522L14Rik	41.5529	-0.0633658	0.384439	-0.164827	0.86908	NA		4930522L14Rik	46.2738	-0.533641	0.416297	-1.28188	0.199886	0.999957		4930522L14Rik	151.544	0.0251819	0.453455	0.0555333	0.955714	0.999801		4930522L14Rik	43.1163	0.133983	0.30748	0.435746	0.663021	0.999985		4930522L14Rik	138.867	0.100798	0.345152	0.29204	0.770256	0.993408		4930522L14Rik	65.6273
4930523C07Rik	53.3129	0.0321624	0.437215	0.073562	0.941359	NA		4930523C07Rik	30.9057	0.126845	0.478952	0.264839	0.791133	NA		4930523C07Rik	30.2919	0.812337	0.518633	1.56631	0.117277	0.999957		4930523C07Rik	109.456	-0.0118466	0.551379	-0.0214855	0.982858	0.999801		4930523C07Rik	46.3985	0.204304	0.30001	0.68099	0.495878	0.999985		4930523C07Rik	98.9641	-0.843337	0.820862	-1.02738	0.304241	0.96707		4930523C07Rik	64.3254
4930524B15Rik	2.45163	-0.474378	1.30867	-0.362488	0.716988	NA		4930524B15Rik	3.54835	0.108351	1.30367	0.0831124	0.933762	NA		4930524B15Rik	8.41824	-1.15803	0.879475	-1.31673	0.187929	0.999957		4930524B15Rik	3.73766	0.434545	2.62835	0.16533	0.868684	NA		4930524B15Rik	3.68165	0.778526	0.988809	0.787337	0.431085	0.999985		4930524B15Rik	10.1067	-1.52064	1.51152	-1.00603	0.314401	0.972691		4930524B15Rik	8.41877
4930526A20Rik	6.20247	-0.204482	0.712917	-0.286824	0.774247	NA		4930526A20Rik	7.05999	-1.01672	1.00358	-1.01309	0.311016	NA		4930526A20Rik	7.25849	-0.575235	0.938375	-0.613011	0.539869	0.999957		4930526A20Rik	10.8283	-0.493451	1.5083	-0.327157	0.743549	NA		4930526A20Rik	7.93357	0.136896	0.665372	0.205744	0.836991	0.999985		4930526A20Rik	15.883	-0.501777	0.917625	-0.546821	0.584501	0.991028		4930526A20Rik	3.89821
4930527J03Rik	0.9691	-3.38148	2.24181	-1.50837	0.131459	NA		4930527J03Rik	0.540087	0.578104	3.22829	0.179074	0.857879	NA		4930527J03Rik	0.466742	-1.56129	3.28065	-0.475909	0.63414	NA		4930527J03Rik	2.47524	0.00497853	3.06719	0.00162316	0.998705	NA		4930527J03Rik	0.300092	-0.515339	3.14381	-0.163922	0.869793	0.999985		4930527J03Rik	1.84625	-4.31518	3.30743	-1.30469	0.191997	NA		4930527J03Rik	0.318054
4930529C04Rik	0.371169	-1.23092	3.11736	-0.394861	0.692945	NA		4930529C04Rik	0.0993368	0.49879	3.27096	0.15249	0.8788	NA		4930529C04Rik	0.288993	-0.13686	3.29417	-0.041546	0.966861	NA		4930529C04Rik	0.265828	0.126463	3.7095	0.0340916	0.972804	NA		4930529C04Rik	0.331435	-0.387081	3.14901	-0.122922	0.902169	0.999985		4930529C04Rik	3.61667	0.108729	2.69167	0.0403946	0.967779	NA		4930529C04Rik	0.414022
4930538K18Rik	14.548	-2.02751	0.83437	-2.42999	0.0150992	NA		4930538K18Rik	11.7759	0.513187	0.947631	0.541547	0.58813	NA		4930538K18Rik	9.6976	-0.0975649	0.868016	-0.1124	0.910506	0.999957		4930538K18Rik	20.0087	-0.457957	1.16132	-0.394342	0.693328	0.999801		4930538K18Rik	21.1181	0.388549	0.401599	0.967504	0.333292	0.999985		4930538K18Rik	15.3184	-0.642588	2.04607	-0.31406	0.753475	0.993408		4930538K18Rik	8.63798
4930539E08Rik	45.6219	-0.747471	0.338042	-2.21118	0.0270236	NA		4930539E08Rik	121.865	-0.268021	0.229491	-1.16789	0.24285	NA		4930539E08Rik	166.113	-0.326341	0.252011	-1.29495	0.195338	0.999957		4930539E08Rik	93.9005	-0.554234	0.573871	-0.965781	0.334154	0.999801		4930539E08Rik	103.454	-0.305175	0.260195	-1.17287	0.240847	0.999985		4930539E08Rik	116.379	-0.194325	0.370027	-0.525165	0.599469	0.992077		4930539E08Rik	304.393
4930544D05Rik	0.3491	1.63392	3.12795	0.52236	0.60142	NA		4930544D05Rik	0.0713102	0.485813	3.27096	0.148523	0.88193	NA		4930544D05Rik	0	NA	NA	NA	NA	NA		4930544D05Rik	0	NA	NA	NA	NA	NA		4930544D05Rik	0.269554	0.224952	3.15926	0.071204	0.943235	0.999985		4930544D05Rik	0	NA	NA	NA	NA	NA		4930544D05Rik	0
4930544G11Rik	0	NA	NA	NA	NA	NA		4930544G11Rik	0	NA	NA	NA	NA	NA		4930544G11Rik	0	NA	NA	NA	NA	NA		4930544G11Rik	0.0986039	0.566084	3.73229	0.151672	0.879446	NA		4930544G11Rik	0	NA	NA	NA	NA	NA		4930544G11Rik	0	NA	NA	NA	NA	NA		4930544G11Rik	0
4930550C14Rik	0.755135	0.409441	3.13857	0.130455	0.896207	NA		4930550C14Rik	0.546637	-0.0507903	3.25878	-0.0155857	0.987565	NA		4930550C14Rik	1.58758	-1.41868	2.49158	-0.569388	0.569093	0.999957		4930550C14Rik	5.761	-0.0863355	2.28262	-0.037823	0.969829	NA		4930550C14Rik	1.11844	-0.647515	2.67733	-0.241851	0.808895	0.999985		4930550C14Rik	0.62381	-2.25799	3.35261	-0.673502	0.500628	NA		4930550C14Rik	7.02962
4930550L24Rik	0.225756	0.564289	3.15631	0.178781	0.858109	NA		4930550L24Rik	0.0820775	0.742105	3.25579	0.227934	0.819698	NA		4930550L24Rik	0.295846	-1.03499	3.2921	-0.314386	0.753228	NA		4930550L24Rik	24.3235	-2.51192	1.86066	-1.35001	0.177012	0.999801		4930550L24Rik	0.0929531	-0.834674	3.16524	-0.2637	0.792011	NA		4930550L24Rik	0.216726	0.772308	3.43609	0.224764	0.822163	NA		4930550L24Rik	0
4930555G01Rik	0	NA	NA	NA	NA	NA		4930555G01Rik	0	NA	NA	NA	NA	NA		4930555G01Rik	0.0662465	-0.0803832	3.31566	-0.0242435	0.980658	NA		4930555G01Rik	0.167224	-0.862995	3.7217	-0.231882	0.81663	NA		4930555G01Rik	0	NA	NA	NA	NA	NA		4930555G01Rik	0.0935732	-0.455007	3.44407	-0.132113	0.894895	NA		4930555G01Rik	0
4930555K19Rik	0	NA	NA	NA	NA	NA		4930555K19Rik	0.0849288	0.271064	3.26761	0.0829548	0.933887	NA		4930555K19Rik	0	NA	NA	NA	NA	NA		4930555K19Rik	0	NA	NA	NA	NA	NA		4930555K19Rik	0	NA	NA	NA	NA	NA		4930555K19Rik	0.10454	1.01423	3.43624	0.295157	0.767874	NA		4930555K19Rik	0.0559363
4930556J24Rik	0.811129	-0.0110305	2.86641	-0.00384819	0.99693	NA		4930556J24Rik	2.31093	1.64753	1.72724	0.95385	0.34016	NA		4930556J24Rik	1.47745	-0.596246	3.02045	-0.197403	0.843512	0.999957		4930556J24Rik	10.8437	0.822933	1.50231	0.547778	0.583844	NA		4930556J24Rik	1.9149	0.284135	1.31746	0.215669	0.829245	0.999985		4930556J24Rik	9.38262	-0.699993	2.16637	-0.323118	0.746606	0.993408		4930556J24Rik	2.46136
4930558K02Rik	0.369651	-0.175111	3.14496	-0.0556797	0.955597	NA		4930558K02Rik	0.464215	-0.363198	3.22429	-0.112644	0.910313	NA		4930558K02Rik	0.105933	-0.077158	3.31018	-0.0233093	0.981404	NA		4930558K02Rik	0.843967	1.27766	3.64509	0.350514	0.725953	NA		4930558K02Rik	0.40781	-0.15372	3.13714	-0.0490001	0.960919	0.999985		4930558K02Rik	2.24223	4.27658	3.33301	1.2831	0.199458	NA		4930558K02Rik	0.354774
4930562C15Rik	4.07041	0.644457	0.997076	0.646347	0.518055	NA		4930562C15Rik	2.86182	1.19851	1.41789	0.845277	0.397956	NA		4930562C15Rik	3.21627	0.510167	1.2593	0.40512	0.685389	0.999957		4930562C15Rik	8.22187	-0.172058	1.7363	-0.0990944	0.921063	NA		4930562C15Rik	3.906	-1.15078	0.942584	-1.22087	0.222133	0.999985		4930562C15Rik	2.0235	-1.82789	3.25405	-0.561726	0.574303	NA		4930562C15Rik	3.6252
4930563D23Rik	0.270798	0.264688	3.14227	0.0842348	0.93287	NA		4930563D23Rik	0	NA	NA	NA	NA	NA		4930563D23Rik	0	NA	NA	NA	NA	NA		4930563D23Rik	0.553708	0.198756	3.72826	0.0533106	0.957484	NA		4930563D23Rik	0.0889202	-0.685058	3.16057	-0.216752	0.828402	NA		4930563D23Rik	0	NA	NA	NA	NA	NA		4930563D23Rik	0
4930563E22Rik	41.2762	-0.0757528	0.328884	-0.230333	0.817833	NA		4930563E22Rik	30.2432	-0.422036	0.447809	-0.942446	0.345964	NA		4930563E22Rik	66.4425	-0.0176653	0.347055	-0.0509007	0.959405	0.999957		4930563E22Rik	158.849	0.0681324	0.44121	0.154422	0.877277	0.999801		4930563E22Rik	49.3434	-0.19143	0.309446	-0.618622	0.536165	0.999985		4930563E22Rik	169.95	0.0112281	0.327834	0.0342493	0.972678	0.996331		4930563E22Rik	63.9139
4930572O03Rik	0	NA	NA	NA	NA	NA		4930572O03Rik	0	NA	NA	NA	NA	NA		4930572O03Rik	0.91218	-1.35942	3.2586	-0.417181	0.676546	0.999957		4930572O03Rik	0	NA	NA	NA	NA	NA		4930572O03Rik	0	NA	NA	NA	NA	NA		4930572O03Rik	0.467866	-1.88706	3.37255	-0.559534	0.575797	NA		4930572O03Rik	0
4930578C19Rik	20.0385	-0.391307	0.434702	-0.900172	0.368029	NA		4930578C19Rik	14.2658	0.0679225	0.632814	0.107334	0.914524	NA		4930578C19Rik	17.1391	0.0896008	0.60169	0.148915	0.881621	0.999957		4930578C19Rik	73.8633	0.070139	0.638603	0.109832	0.912543	0.999801		4930578C19Rik	21.4885	-0.283626	0.445524	-0.636612	0.524378	0.999985		4930578C19Rik	43.0738	-0.0144338	0.700378	-0.0206086	0.983558	0.997408		4930578C19Rik	18.0061
4930578G10Rik	9.84519	0.328155	0.615529	0.533126	0.593946	NA		4930578G10Rik	3.68578	1.48697	1.32006	1.12644	0.25998	NA		4930578G10Rik	5.87008	0.763546	0.97841	0.780395	0.435158	0.999957		4930578G10Rik	18.1716	0.318096	1.20086	0.26489	0.791094	0.999801		4930578G10Rik	7.99547	-0.293641	0.671745	-0.437132	0.662015	0.999985		4930578G10Rik	12.4173	-0.541638	1.3267	-0.408259	0.683084	0.993408		4930578G10Rik	5.6087
4930579G24Rik	21.8764	-0.180086	0.407002	-0.442469	0.65815	NA		4930579G24Rik	15.0625	0.200532	0.622103	0.322345	0.747191	NA		4930579G24Rik	15.2136	0.301279	0.657088	0.458506	0.646589	0.999957		4930579G24Rik	81.5981	-0.159479	0.605197	-0.263516	0.792153	0.999801		4930579G24Rik	23.0939	-0.0551814	0.396196	-0.139278	0.88923	0.999985		4930579G24Rik	60.9895	0.0394009	0.564065	0.0698516	0.944312	0.993652		4930579G24Rik	16.359
4930590J08Rik	0	NA	NA	NA	NA	NA		4930590J08Rik	0.392912	-0.841134	3.24744	-0.259014	0.795624	NA		4930590J08Rik	0	NA	NA	NA	NA	NA		4930590J08Rik	0	NA	NA	NA	NA	NA		4930590J08Rik	0.0889202	-0.685058	3.16057	-0.216752	0.828402	NA		4930590J08Rik	0	NA	NA	NA	NA	NA		4930590J08Rik	0
4930594C11Rik	0.390314	-0.175103	3.12097	-0.0561054	0.955258	NA		4930594C11Rik	0.128564	-0.992241	3.25655	-0.304691	0.760602	NA		4930594C11Rik	0.184828	0.291481	3.29176	0.0885489	0.92944	NA		4930594C11Rik	1.41738	0.342329	3.55363	0.096332	0.923257	NA		4930594C11Rik	0.352371	0.830481	3.14504	0.264061	0.791733	0.999985		4930594C11Rik	0.518024	-2.14712	3.35416	-0.640138	0.522083	NA		4930594C11Rik	0.495067
4930595D18Rik	0.241408	-0.254574	3.15726	-0.0806314	0.935735	NA		4930595D18Rik	0.253313	-0.262001	3.24004	-0.0808637	0.93555	NA		4930595D18Rik	0.758445	-1.08603	3.26458	-0.33267	0.739384	0.999957		4930595D18Rik	1.75032	-0.181809	3.52484	-0.0515794	0.958864	NA		4930595D18Rik	0.920345	-0.825802	3.09949	-0.266432	0.789907	0.999985		4930595D18Rik	2.97359	-8.15953	3.27516	-2.49134	0.0127262	NA		4930595D18Rik	0.761926
4931406B18Rik	4.93026	-0.194614	0.875139	-0.222381	0.824017	NA		4931406B18Rik	4.55929	-0.925498	1.23821	-0.74745	0.454792	NA		4931406B18Rik	2.93077	-0.630834	1.65391	-0.38142	0.702892	0.999957		4931406B18Rik	5.22776	-0.106401	2.24201	-0.0474581	0.962148	NA		4931406B18Rik	4.67775	0.234028	1.15772	0.202146	0.839802	0.999985		4931406B18Rik	10.1403	1.08955	1.33972	0.813272	0.416062	0.988795		4931406B18Rik	2.80759
4931406C07Rik	371.907	-0.100351	0.104072	-0.964252	0.33492	0.728213		4931406C07Rik	234.963	0.0856876	0.171369	0.500019	0.617061	0.993553		4931406C07Rik	250.69	0.183157	0.182275	1.00484	0.314976	0.999957		4931406C07Rik	715.236	0.0409649	0.224524	0.182452	0.855228	0.999801		4931406C07Rik	329.459	0.0565531	0.10778	0.524707	0.599787	0.999985		4931406C07Rik	673.043	0.354176	0.1878	1.88593	0.059305	0.665546		4931406C07Rik	311.479
4931406P16Rik	681.721	-0.229174	0.118679	-1.93104	0.0534778	0.30256		4931406P16Rik	557.96	0.302365	0.146135	2.06908	0.0385386	0.34669		4931406P16Rik	688.339	-0.271419	0.177518	-1.52896	0.126273	0.999957		4931406P16Rik	1876.94	0.2112	0.167441	1.26134	0.207186	0.999801		4931406P16Rik	562.404	-0.130035	0.108298	-1.20072	0.229859	0.999985		4931406P16Rik	2022.72	-0.145637	0.118607	-1.2279	0.219485	0.92512		4931406P16Rik	710.137
4931409K22Rik	0	NA	NA	NA	NA	NA		4931409K22Rik	0	NA	NA	NA	NA	NA		4931409K22Rik	0.0801786	0.806318	3.3069	0.243829	0.807363	NA		4931409K22Rik	0.134268	-0.91767	3.718	-0.246818	0.805049	NA		4931409K22Rik	0	NA	NA	NA	NA	NA		4931409K22Rik	0	NA	NA	NA	NA	NA		4931409K22Rik	0
4931414P19Rik	73.3745	-0.0335303	0.227847	-0.147162	0.883004	NA		4931414P19Rik	34.3222	0.081197	0.417499	0.194484	0.845797	NA		4931414P19Rik	45.698	0.0873882	0.378685	0.230768	0.817495	0.999957		4931414P19Rik	109.85	0.120604	0.529902	0.227598	0.819959	0.999801		4931414P19Rik	69.3461	0.090697	0.221452	0.409556	0.682132	0.999985		4931414P19Rik	130.641	-0.0811583	0.372541	-0.21785	0.827546	0.993408		4931414P19Rik	53.3069
4931422A03Rik	0.512302	-0.300882	3.10447	-0.0969191	0.922791	NA		4931422A03Rik	0.542192	1.03725	3.20092	0.324049	0.745901	NA		4931422A03Rik	0.766018	-1.08022	3.25572	-0.331792	0.740046	0.999957		4931422A03Rik	5.31181	-1.18619	2.57014	-0.461529	0.644419	NA		4931422A03Rik	0.262421	0.748468	3.14759	0.237791	0.812043	0.999985		4931422A03Rik	7.8609	-2.17178	3.10748	-0.698888	0.484622	0.988795		4931422A03Rik	0.528531
4931423N10Rik	1.66833	0.105156	1.44941	0.0725513	0.942163	NA		4931423N10Rik	0.913094	-1.12757	2.81883	-0.400012	0.689148	NA		4931423N10Rik	1.25229	0.16355	2.34932	0.0696158	0.944499	0.999957		4931423N10Rik	3.95176	1.01776	2.64795	0.384359	0.700712	NA		4931423N10Rik	1.02637	0.609985	1.69526	0.359817	0.718984	0.999985		4931423N10Rik	4.00085	0.309548	2.37067	0.130574	0.896113	NA		4931423N10Rik	1.00927
4931428F04Rik	190.429	0.0853821	0.207694	0.411095	0.681003	NA		4931428F04Rik	134.896	-0.501726	0.319527	-1.57022	0.116365	NA		4931428F04Rik	194.077	0.492799	0.21361	2.307	0.0210548	0.526312		4931428F04Rik	532.644	0.180086	0.251906	0.714893	0.474675	0.999801		4931428F04Rik	225.726	-0.407822	0.249527	-1.63438	0.102179	0.900778		4931428F04Rik	579.692	-0.27436	0.388634	-0.705961	0.480212	0.988795		4931428F04Rik	246.091
4931428L18Rik	4.33747	-1.15399	1.13055	-1.02073	0.307382	NA		4931428L18Rik	4.23135	0.488846	1.11927	0.436756	0.662289	NA		4931428L18Rik	4.75003	-0.57442	1.07421	-0.534737	0.592832	0.999957		4931428L18Rik	5.74806	1.86465	2.01434	0.925687	0.354609	NA		4931428L18Rik	3.27374	-0.0924677	1.01071	-0.0914883	0.927105	0.999985		4931428L18Rik	8.9442	-2.44757	1.31477	-1.86159	0.062661	0.677929		4931428L18Rik	3.38003
4931429I11Rik	6.65981	1.24166	2.83349	0.438208	0.661235	NA		4931429I11Rik	3.9245	0.100897	1.62097	0.0622448	0.950368	NA		4931429I11Rik	11.47	-0.53527	0.76683	-0.69803	0.485159	0.999957		4931429I11Rik	29.2969	0.201334	1.00658	0.200019	0.841466	0.999801		4931429I11Rik	3.5633	-0.0781723	1.15276	-0.067813	0.945934	0.999985		4931429I11Rik	117.321	-0.647477	0.474902	-1.36339	0.17276	0.885885		4931429I11Rik	21.3728
4931429L15Rik	5.55761	1.19321	0.920123	1.29679	0.194702	NA		4931429L15Rik	1.06608	-0.368929	2.51853	-0.146486	0.883538	NA		4931429L15Rik	3.20414	-0.818233	2.29663	-0.356276	0.721634	0.999957		4931429L15Rik	3.67853	1.15767	3.10246	0.373147	0.709039	NA		4931429L15Rik	3.44021	0.214892	1.07281	0.200307	0.84124	0.999985		4931429L15Rik	7.20894	-3.57955	1.86149	-1.92295	0.0544868	0.647408		4931429L15Rik	2.59429
4931440F15Rik	12.5079	0.105739	0.540075	0.195785	0.844778	NA		4931440F15Rik	6.10724	0.0465454	0.954221	0.0487785	0.961096	NA		4931440F15Rik	8.03278	-0.0123715	0.844717	-0.0146457	0.988315	0.999957		4931440F15Rik	13.2831	0.474756	1.37435	0.345441	0.729763	NA		4931440F15Rik	12.6053	-0.287793	0.519924	-0.553529	0.579902	0.999985		4931440F15Rik	9.81644	-2.57317	1.70939	-1.50532	0.132243	0.833157		4931440F15Rik	8.66809
4931440P22Rik	25.5899	0.175082	0.402388	0.435107	0.663485	NA		4931440P22Rik	21.8481	-0.377797	0.54167	-0.697468	0.48551	NA		4931440P22Rik	24.2606	-0.172733	0.543794	-0.317644	0.750755	0.999957		4931440P22Rik	65.9401	0.239692	0.670567	0.357447	0.720757	0.999801		4931440P22Rik	25.5089	-0.453894	0.380338	-1.1934	0.232714	0.999985		4931440P22Rik	76.578	0.0673305	0.496027	0.135739	0.892027	0.993408		4931440P22Rik	36.7702
4932411E22Rik	2.96109	0.220984	1.301	0.169858	0.865122	NA		4932411E22Rik	24.8514	-0.614034	0.505676	-1.21428	0.22464	NA		4932411E22Rik	81.2842	-0.60846	0.319529	-1.90424	0.0568788	0.865512		4932411E22Rik	74.0192	-0.295615	0.671676	-0.440116	0.659853	0.999801		4932411E22Rik	2.80411	0.0682472	1.30413	0.0523315	0.958265	0.999985		4932411E22Rik	54.7489	-0.237027	0.551666	-0.429657	0.667445	0.993408		4932411E22Rik	75.6718
4932411N23Rik	0.620871	-0.718298	2.79812	-0.256707	0.797405	NA		4932411N23Rik	0.291622	0.0623654	3.20498	0.0194589	0.984475	NA		4932411N23Rik	0.731774	-2.09525	3.26498	-0.641733	0.521047	0.999957		4932411N23Rik	3.28836	-2.06101	2.72625	-0.755986	0.449658	NA		4932411N23Rik	1.01386	0.107555	2.29882	0.0467872	0.962683	0.999985		4932411N23Rik	0	NA	NA	NA	NA	NA		4932411N23Rik	0.430085
4932414N04Rik	4.02121	1.1165	1.08386	1.03011	0.302958	NA		4932414N04Rik	4.11396	-1.02728	1.17103	-0.877242	0.380355	NA		4932414N04Rik	4.24198	-0.492088	1.33839	-0.367672	0.713118	0.999957		4932414N04Rik	9.81595	-0.00460556	1.63001	-0.00282549	0.997746	NA		4932414N04Rik	3.8924	1.0765	1.02157	1.05377	0.291988	0.999985		4932414N04Rik	10.8904	0.161157	1.71732	0.0938419	0.925235	0.993408		4932414N04Rik	3.06131
4932415D10Rik	0.0715908	-0.206589	3.15896	-0.0653976	0.947857	NA		4932415D10Rik	0	NA	NA	NA	NA	NA		4932415D10Rik	0	NA	NA	NA	NA	NA		4932415D10Rik	0	NA	NA	NA	NA	NA		4932415D10Rik	0	NA	NA	NA	NA	NA		4932415D10Rik	0.987745	1.89767	3.40439	0.557417	0.577242	NA		4932415D10Rik	0.0974237
4932418E24Rik	1.70702	0.183924	2.5288	0.0727316	0.94202	NA		4932418E24Rik	31.301	-0.649164	0.462189	-1.40454	0.160158	NA		4932418E24Rik	17.9998	-0.168336	0.644794	-0.26107	0.794039	0.999957		4932418E24Rik	14.9612	2.66337	1.60512	1.65929	0.0970566	0.999801		4932418E24Rik	1.95733	0.545681	1.97242	0.276656	0.782044	0.999985		4932418E24Rik	20.7072	-3.01124	1.40985	-2.13585	0.0326916	0.547302		4932418E24Rik	11.2703
4932431P20Rik	1.06823	-0.592246	3.08594	-0.191918	0.847807	NA		4932431P20Rik	0.389134	-0.516794	3.26379	-0.158342	0.874188	NA		4932431P20Rik	1.43533	-1.06809	3.24378	-0.329274	0.741949	0.999957		4932431P20Rik	3.28705	1.91568	3.57803	0.535403	0.592371	NA		4932431P20Rik	0.290936	0.8	3.14503	0.25437	0.79921	0.999985		4932431P20Rik	3.05163	-1.24527	3.22897	-0.385656	0.699751	NA		4932431P20Rik	1.40993
4932438A13Rik	2907.08	0.0601042	0.0541852	1.10924	0.267329	0.666065		4932438A13Rik	2818.61	0.0699873	0.0622446	1.12439	0.260847	0.857851		4932438A13Rik	3309.21	-0.0465391	0.0788753	-0.590034	0.555168	0.999957		4932438A13Rik	6323.68	-0.0848488	0.102328	-0.829188	0.406998	0.999801		4932438A13Rik	3204.06	-0.0178887	0.0804638	-0.22232	0.824065	0.999985		4932438A13Rik	7315.47	0.0202257	0.0896636	0.225573	0.821533	0.993408		4932438A13Rik	3421.91
4932438H23Rik	24.5117	-0.13329	0.4765	-0.279727	0.779687	NA		4932438H23Rik	20.4587	-0.396134	0.643287	-0.615798	0.538028	NA		4932438H23Rik	31.2342	-0.284902	0.464708	-0.613077	0.539826	0.999957		4932438H23Rik	111.494	0.103537	0.531693	0.194731	0.845604	0.999801		4932438H23Rik	25.5854	-0.479252	0.383203	-1.25065	0.211062	0.999985		4932438H23Rik	116.617	0.736542	0.47658	1.54547	0.122232	0.817412		4932438H23Rik	55.6127
4932442L08Rik	13.869	-0.492538	0.522762	-0.942184	0.346099	NA		4932442L08Rik	10.6592	-0.224417	0.752184	-0.298354	0.765433	NA		4932442L08Rik	16.2647	-0.607201	0.77108	-0.787469	0.431007	0.999957		4932442L08Rik	2.38711	-2.76612	3.62591	-0.762875	0.445538	NA		4932442L08Rik	9.10436	1.09145	0.879127	1.24152	0.214413	0.999985		4932442L08Rik	6.27785	-0.853759	1.82835	-0.466957	0.640531	NA		4932442L08Rik	11.2254
4932443I19Rik	4.15782	-2.05493	1.319	-1.55795	0.119245	NA		4932443I19Rik	2.72451	1.05527	1.50463	0.701343	0.483089	NA		4932443I19Rik	9.15883	-0.597177	1.04848	-0.569566	0.568972	0.999957		4932443I19Rik	12.0008	0.616286	1.55601	0.396067	0.692055	NA		4932443I19Rik	5.30257	1.30896	0.99644	1.31364	0.188969	0.999985		4932443I19Rik	11.8127	-1.7607	1.64047	-1.07329	0.28314	0.956875		4932443I19Rik	20.3603
4933402D24Rik	0.33611	-0.332423	3.14508	-0.105696	0.915823	NA		4933402D24Rik	0.487144	-0.349058	3.20732	-0.108832	0.913336	NA		4933402D24Rik	1.01888	-0.0189449	2.77011	-0.00683903	0.994543	0.999957		4933402D24Rik	2.8792	-1.88785	2.85784	-0.660588	0.508876	NA		4933402D24Rik	1.24769	0.505672	1.45729	0.346994	0.728596	0.999985		4933402D24Rik	2.70665	1.10452	3.22397	0.342595	0.731903	NA		4933402D24Rik	1.79345
4933402E13Rik	0.259551	-0.429331	3.13196	-0.137081	0.890967	NA		4933402E13Rik	0	NA	NA	NA	NA	NA		4933402E13Rik	0	NA	NA	NA	NA	NA		4933402E13Rik	0.943294	1.08091	3.70784	0.29152	0.770654	NA		4933402E13Rik	0	NA	NA	NA	NA	NA		4933402E13Rik	0	NA	NA	NA	NA	NA		4933402E13Rik	0
4933402J07Rik	0.0656782	-0.259689	3.15896	-0.082207	0.934482	NA		4933402J07Rik	0	NA	NA	NA	NA	NA		4933402J07Rik	0	NA	NA	NA	NA	NA		4933402J07Rik	1.49266	-2.15157	3.61367	-0.595398	0.551577	NA		4933402J07Rik	0	NA	NA	NA	NA	NA		4933402J07Rik	0	NA	NA	NA	NA	NA		4933402J07Rik	0.0825901
4933402N03Rik	0.309902	-1.20256	3.13824	-0.383195	0.701575	NA		4933402N03Rik	0.0642822	-0.567514	3.27096	-0.173501	0.862258	NA		4933402N03Rik	0.308703	0.359206	3.26845	0.109901	0.912488	NA		4933402N03Rik	2.93061	-0.812767	2.78198	-0.292155	0.770168	NA		4933402N03Rik	0.258291	0.406412	3.16047	0.128592	0.89768	0.999985		4933402N03Rik	2.92156	0.623613	3.28285	0.189961	0.84934	NA		4933402N03Rik	0.409894
4933403O08Rik	0.157325	-0.7935	3.15896	-0.25119	0.801667	NA		4933403O08Rik	7.86285	-1.70567	1.09638	-1.55573	0.119773	NA		4933403O08Rik	28.0749	-0.269148	0.599576	-0.448897	0.653506	0.999957		4933403O08Rik	10.4169	2.14583	1.96182	1.09379	0.274046	NA		4933403O08Rik	0	NA	NA	NA	NA	NA		4933403O08Rik	10.2021	-0.604839	1.43638	-0.421086	0.673692	0.993408		4933403O08Rik	31.007
4933405L10Rik	0.469093	-1.19856	3.13829	-0.381916	0.702523	NA		4933405L10Rik	0.229981	-0.420702	3.22803	-0.130328	0.896307	NA		4933405L10Rik	1.35307	-3.12927	3.24092	-0.965551	0.334269	0.999957		4933405L10Rik	3.8035	-0.421488	3.04082	-0.13861	0.889758	NA		4933405L10Rik	0.720842	-0.605609	3.11186	-0.194613	0.845696	0.999985		4933405L10Rik	0	NA	NA	NA	NA	NA		4933405L10Rik	0.509747
4933405O20Rik	0	NA	NA	NA	NA	NA		4933405O20Rik	0	NA	NA	NA	NA	NA		4933405O20Rik	0	NA	NA	NA	NA	NA		4933405O20Rik	0.141533	-0.765503	3.72536	-0.205484	0.837194	NA		4933405O20Rik	0	NA	NA	NA	NA	NA		4933405O20Rik	0	NA	NA	NA	NA	NA		4933405O20Rik	0
4933406M09Rik	0	NA	NA	NA	NA	NA		4933406M09Rik	0	NA	NA	NA	NA	NA		4933406M09Rik	0	NA	NA	NA	NA	NA		4933406M09Rik	0.283066	-0.945327	3.72083	-0.254063	0.799447	NA		4933406M09Rik	0	NA	NA	NA	NA	NA		4933406M09Rik	0.712926	-2.40448	3.34784	-0.718217	0.472624	NA		4933406M09Rik	0.0645113
4933407L21Rik	38.4037	-0.0328873	0.337748	-0.0973722	0.922431	NA		4933407L21Rik	87.4883	-0.138227	0.274585	-0.503402	0.614682	NA		4933407L21Rik	59.5099	-0.467412	0.348991	-1.33932	0.180465	0.999957		4933407L21Rik	82.4086	0.0307059	0.612606	0.0501234	0.960024	0.999801		4933407L21Rik	37.7528	0.00312231	0.31381	0.00994968	0.992061	0.999985		4933407L21Rik	90.6891	-0.00699081	0.551393	-0.0126784	0.989884	0.997616		4933407L21Rik	76.4324
4933408B17Rik	7.24984	0.607651	0.70207	0.865513	0.386758	NA		4933408B17Rik	10.6346	0.147662	0.728286	0.202753	0.839328	NA		4933408B17Rik	13.153	-0.21667	0.686404	-0.31566	0.75226	0.999957		4933408B17Rik	20.3838	-0.27045	1.14601	-0.235993	0.813438	0.999801		4933408B17Rik	10.1467	-0.262676	0.628931	-0.417655	0.676199	0.999985		4933408B17Rik	29.586	-1.03761	0.799647	-1.29759	0.194429	0.906147		4933408B17Rik	10.0514
4933409G03Rik	0.090686	-0.096454	3.1559	-0.030563	0.975618	NA		4933409G03Rik	0	NA	NA	NA	NA	NA		4933409G03Rik	0	NA	NA	NA	NA	NA		4933409G03Rik	0.110742	-0.0571742	3.73098	-0.0153241	0.987774	NA		4933409G03Rik	0	NA	NA	NA	NA	NA		4933409G03Rik	0	NA	NA	NA	NA	NA		4933409G03Rik	0.163773
4933411G11Rik	0	NA	NA	NA	NA	NA		4933411G11Rik	0	NA	NA	NA	NA	NA		4933411G11Rik	0	NA	NA	NA	NA	NA		4933411G11Rik	0.275801	-1.35672	3.70892	-0.3658	0.714514	NA		4933411G11Rik	0	NA	NA	NA	NA	NA		4933411G11Rik	0	NA	NA	NA	NA	NA		4933411G11Rik	0.0645113
4933411K16Rik	6.4517	-0.140238	0.726574	-0.193013	0.846949	NA		4933411K16Rik	0.375671	-1.55332	3.24253	-0.479047	0.631905	NA		4933411K16Rik	5.01564	-0.504635	1.19878	-0.420955	0.673788	0.999957		4933411K16Rik	6.06834	0.671685	1.98755	0.337947	0.735403	NA		4933411K16Rik	5.93654	0.219862	0.726962	0.30244	0.762317	0.999985		4933411K16Rik	4.69915	0.986122	3.20588	0.307598	0.758388	NA		4933411K16Rik	4.09793
4933412A08Rik	1.39162	-0.0994112	1.75958	-0.056497	0.954946	NA		4933412A08Rik	1.30155	-0.399063	2.91384	-0.136954	0.891067	NA		4933412A08Rik	0.562247	0.629667	3.26644	0.192769	0.84714	0.999957		4933412A08Rik	1.01431	1.92706	3.57828	0.538544	0.590202	NA		4933412A08Rik	0.661426	0.994436	3.12501	0.318219	0.750319	0.999985		4933412A08Rik	8.18907	-0.302467	3.18549	-0.0949515	0.924353	0.993408		4933412A08Rik	1.18518
4933413G19Rik	25.8597	0.384481	0.392438	0.979722	0.327223	NA		4933413G19Rik	40.3314	0.523258	0.405641	1.28995	0.197066	NA		4933413G19Rik	31.8481	0.150768	0.453995	0.332092	0.73982	0.999957		4933413G19Rik	143.981	0.688543	0.469772	1.46569	0.142732	0.999801		4933413G19Rik	16.0478	0.302931	0.464067	0.652775	0.513902	0.999985		4933413G19Rik	133.671	0.340188	0.344657	0.987033	0.323626	0.973608		4933413G19Rik	49.3499
4933415F23Rik	0	NA	NA	NA	NA	NA		4933415F23Rik	0	NA	NA	NA	NA	NA		4933415F23Rik	0	NA	NA	NA	NA	NA		4933415F23Rik	0.114338	0.707634	3.72774	0.189829	0.849443	NA		4933415F23Rik	0.112224	-0.290387	3.15842	-0.0919407	0.926745	NA		4933415F23Rik	0	NA	NA	NA	NA	NA		4933415F23Rik	0.141107
4933416E14Rik	7.70989	0.771157	0.741668	1.03976	0.298451	NA		4933416E14Rik	0.490143	0.482983	3.23992	0.149073	0.881496	NA		4933416E14Rik	1.09098	1.52938	3.23455	0.472827	0.636336	0.999957		4933416E14Rik	0.394415	1.87538	3.63812	0.515481	0.606217	NA		4933416E14Rik	7.10157	0.922616	0.845217	1.09157	0.275021	0.999985		4933416E14Rik	0.296323	1.41146	3.41099	0.413797	0.679023	NA		4933416E14Rik	2.90472
4933416I08Rik	0	NA	NA	NA	NA	NA		4933416I08Rik	0	NA	NA	NA	NA	NA		4933416I08Rik	0	NA	NA	NA	NA	NA		4933416I08Rik	0.290173	-1.73879	3.68491	-0.471868	0.637021	NA		4933416I08Rik	0	NA	NA	NA	NA	NA		4933416I08Rik	0.534695	-2.08935	3.35885	-0.622044	0.533913	NA		4933416I08Rik	0
4933422H20Rik	1.23475	-0.559273	1.84067	-0.303843	0.761248	NA		4933422H20Rik	0.509105	0.607231	3.24026	0.187402	0.851345	NA		4933422H20Rik	0.8098	0.164729	3.24945	0.0506943	0.959569	0.999957		4933422H20Rik	3.16795	1.58364	2.76771	0.572184	0.567197	NA		4933422H20Rik	1.28126	1.1269	1.72752	0.652322	0.514194	0.999985		4933422H20Rik	6.12846	-4.85771	2.53876	-1.91342	0.0556946	NA		4933422H20Rik	2.30776
4933425L06Rik	0.171469	-0.736506	3.13816	-0.234694	0.814446	NA		4933425L06Rik	0	NA	NA	NA	NA	NA		4933425L06Rik	0	NA	NA	NA	NA	NA		4933425L06Rik	0.252275	-0.496373	3.72202	-0.133361	0.893908	NA		4933425L06Rik	0.302163	-1.15834	3.13772	-0.369165	0.712005	0.999985		4933425L06Rik	0	NA	NA	NA	NA	NA		4933425L06Rik	0
4933426M11Rik	1766.39	-0.267988	0.0816102	-3.28375	0.00102436	0.0268224		4933426M11Rik	446.315	0.0513153	0.125495	0.408903	0.682611	0.99572		4933426M11Rik	442.156	-0.0662449	0.133004	-0.498068	0.618436	0.999957		4933426M11Rik	1665.02	0.138917	0.159879	0.868889	0.384908	0.999801		4933426M11Rik	1742.17	0.189503	0.124732	1.51928	0.128692	0.950074		4933426M11Rik	1552.38	-0.0822491	0.130555	-0.629995	0.528698	0.988795		4933426M11Rik	593.258
4933427D14Rik	353.651	-0.169125	0.168992	-1.00079	0.316929	0.714426		4933427D14Rik	253.233	-0.222662	0.252517	-0.881773	0.3779	0.937853		4933427D14Rik	361.202	0.0738934	0.230118	0.321111	0.748126	0.999957		4933427D14Rik	451.616	0.154879	0.271158	0.571177	0.56788	0.999801		4933427D14Rik	347.243	0.175745	0.178121	0.986661	0.323809	0.999985		4933427D14Rik	565.251	-0.0129178	0.338857	-0.0381218	0.969591	0.996277		4933427D14Rik	318.067
4933427G17Rik	12.8865	-1.17631	0.854484	-1.37663	0.168626	NA		4933427G17Rik	0.484316	-0.99266	3.1993	-0.310274	0.756352	NA		4933427G17Rik	1.94866	-2.08296	2.65984	-0.783113	0.433561	0.999957		4933427G17Rik	4.01657	0.420617	2.56503	0.163981	0.869746	NA		4933427G17Rik	12.6977	-0.0456276	0.738094	-0.0618181	0.950708	0.999985		4933427G17Rik	5.27028	-0.458088	3.19408	-0.143418	0.88596	NA		4933427G17Rik	1.19332
4933427G23Rik	3.3074	-0.511884	1.08684	-0.470985	0.637652	NA		4933427G23Rik	4.52134	0.110106	1.158	0.095083	0.924249	NA		4933427G23Rik	5.89994	-1.21056	1.09427	-1.10628	0.268607	0.999957		4933427G23Rik	13.3174	0.716385	1.37607	0.520603	0.602643	NA		4933427G23Rik	4.2964	0.771465	0.959049	0.804407	0.421162	0.999985		4933427G23Rik	15.236	1.76688	1.1679	1.51286	0.130314	0.829836		4933427G23Rik	5.71146
4933428G20Rik	3.79997	-0.462678	0.895204	-0.516841	0.605267	NA		4933428G20Rik	2.66802	0.225066	1.51267	0.148787	0.881722	NA		4933428G20Rik	1.44537	-1.83476	2.96905	-0.617963	0.5366	0.999957		4933428G20Rik	7.84501	0.773172	1.7372	0.445069	0.65627	NA		4933428G20Rik	2.08802	0.0588627	1.13553	0.0518371	0.958658	0.999985		4933428G20Rik	8.07405	0.0551172	1.37891	0.0399716	0.968116	0.996277		4933428G20Rik	2.99615
4933430I17Rik	5.23077	-0.181057	0.848473	-0.213391	0.831022	NA		4933430I17Rik	3.76578	-0.579154	1.31744	-0.439606	0.660223	NA		4933430I17Rik	6.92149	0.185535	0.97917	0.189482	0.849715	0.999957		4933430I17Rik	18.8949	-0.190099	1.1811	-0.160951	0.872132	0.999801		4933430I17Rik	7.31417	-0.078036	0.801875	-0.0973169	0.922475	0.999985		4933430I17Rik	9.045	-2.54224	2.06121	-1.23337	0.217438	0.924348		4933430I17Rik	7.46691
4933433C11Rik	0.259283	-0.344452	3.14857	-0.109399	0.912886	NA		4933433C11Rik	0.174873	0.128497	3.27096	0.0392843	0.968664	NA		4933433C11Rik	0.414949	0.0651932	3.25271	0.0200427	0.984009	NA		4933433C11Rik	1.00753	-0.85531	3.66654	-0.233274	0.815549	NA		4933433C11Rik	0.15426	-0.190483	3.16237	-0.0602341	0.951969	NA		4933433C11Rik	0	NA	NA	NA	NA	NA		4933433C11Rik	0.0974237
4933434E20Rik	626.114	-0.0587064	0.0848178	-0.692148	0.488845	0.825995		4933434E20Rik	442.503	0.156042	0.153933	1.0137	0.310725	0.901127		4933434E20Rik	600.1	0.151277	0.135141	1.1194	0.26297	0.999957		4933434E20Rik	2326.36	-0.0379038	0.13716	-0.276348	0.782281	0.999801		4933434E20Rik	621.679	0.13582	0.090966	1.49308	0.135416	0.957887		4933434E20Rik	2124.01	0.0365842	0.146984	0.248899	0.803439	0.993408		4933434E20Rik	660.498
5031410I06Rik	0	NA	NA	NA	NA	NA		5031410I06Rik	0	NA	NA	NA	NA	NA		5031410I06Rik	1.17302	-2.73772	3.26538	-0.838407	0.401802	0.999957		5031410I06Rik	0.268536	-1.15981	3.70979	-0.312636	0.754558	NA		5031410I06Rik	0	NA	NA	NA	NA	NA		5031410I06Rik	0	NA	NA	NA	NA	NA		5031410I06Rik	1.41473
5031414D18Rik	29.1035	0.0278091	0.346367	0.0802879	0.936008	NA		5031414D18Rik	6.42787	0.443898	1.02993	0.430998	0.66647	NA		5031414D18Rik	7.69917	0.571979	0.900322	0.635305	0.52523	0.999957		5031414D18Rik	79.4251	0.377283	0.636698	0.592562	0.553474	0.999801		5031414D18Rik	17.1556	-0.0377185	0.426926	-0.0883491	0.929599	0.999985		5031414D18Rik	54.0379	0.0376485	0.573251	0.0656754	0.947636	0.994283		5031414D18Rik	12.8834
5031420N21Rik	96.9218	0.0990643	0.201732	0.491068	0.623378	NA		5031420N21Rik	58.2562	0.12049	0.330321	0.364765	0.715287	NA		5031420N21Rik	57.8917	-0.00493462	0.354233	-0.0139304	0.988885	0.999957		5031420N21Rik	204.226	-0.0163627	0.394268	-0.0415016	0.966896	0.999801		5031420N21Rik	97.2926	0.195341	0.208688	0.936042	0.349251	0.999985		5031420N21Rik	202.686	-0.126349	0.304226	-0.415312	0.677914	0.993408		5031420N21Rik	76.4021
5031439G07Rik	2655.21	0.00782376	0.0677813	0.115427	0.908107	0.97854		5031439G07Rik	2343.04	0.0237712	0.0846617	0.280778	0.778881	0.999481		5031439G07Rik	4015.29	-0.275748	0.102016	-2.703	0.00687171	0.267819		5031439G07Rik	10194.4	0.172946	0.0930252	1.85913	0.0630081	0.892172		5031439G07Rik	2538.15	-0.0945637	0.0846092	-1.11765	0.263715	0.999985		5031439G07Rik	11621	-0.0649111	0.0942611	-0.688631	0.491055	0.988795		5031439G07Rik	3605.69
5330417C22Rik	770.218	0.242761	0.083468	2.90844	0.00363242	0.060631		5330417C22Rik	924.222	0.0542271	0.102789	0.527555	0.597808	0.993553		5330417C22Rik	727.527	-0.103383	0.128154	-0.806712	0.419832	0.999957		5330417C22Rik	935.425	-0.200035	0.198333	-1.00858	0.313176	0.999801		5330417C22Rik	790.985	-0.0595317	0.113635	-0.523884	0.60036	0.999985		5330417C22Rik	1283.6	0.0289737	0.15843	0.18288	0.854892	0.993408		5330417C22Rik	747.757
5430401F13Rik	0	NA	NA	NA	NA	NA		5430401F13Rik	0	NA	NA	NA	NA	NA		5430401F13Rik	0	NA	NA	NA	NA	NA		5430401F13Rik	0	NA	NA	NA	NA	NA		5430401F13Rik	0	NA	NA	NA	NA	NA		5430401F13Rik	1.92359	0.0400851	3.26907	0.0122619	0.990217	NA		5430401F13Rik	0
5430403G16Rik	68.398	-0.00449867	0.235108	-0.0191345	0.984734	NA		5430403G16Rik	62.3868	-0.293933	0.311181	-0.944573	0.344877	NA		5430403G16Rik	57.4725	-0.00997317	0.347576	-0.0286935	0.977109	0.999957		5430403G16Rik	115.059	0.178585	0.516126	0.34601	0.729335	0.999801		5430403G16Rik	62.4635	0.0842903	0.245047	0.343976	0.730864	0.999985		5430403G16Rik	125.361	-0.0771531	0.332912	-0.231752	0.81673	0.993408		5430403G16Rik	57.4996
5430416O09Rik	15.9926	-0.324257	0.540151	-0.600309	0.5483	NA		5430416O09Rik	12.6144	0.137064	0.695868	0.196968	0.843852	NA		5430416O09Rik	10.4816	-0.0417119	0.824617	-0.0505834	0.959658	0.999957		5430416O09Rik	49.0255	0.35572	0.77856	0.456895	0.647746	0.999801		5430416O09Rik	14.3175	0.233469	0.544915	0.428451	0.668323	0.999985		5430416O09Rik	33.612	0.126087	0.711022	0.177332	0.859247	0.993408		5430416O09Rik	12.0472
5430419D17Rik	0	NA	NA	NA	NA	NA		5430419D17Rik	0	NA	NA	NA	NA	NA		5430419D17Rik	0	NA	NA	NA	NA	NA		5430419D17Rik	0.626066	-2.52591	3.65451	-0.691176	0.489455	NA		5430419D17Rik	0	NA	NA	NA	NA	NA		5430419D17Rik	0	NA	NA	NA	NA	NA		5430419D17Rik	0.558385
5430421N21Rik	0.0649876	0.631809	3.15698	0.200131	0.841378	NA		5430421N21Rik	0.194567	-0.393207	3.26515	-0.120425	0.904146	NA		5430421N21Rik	0.0801786	0.806318	3.3069	0.243829	0.807363	NA		5430421N21Rik	0.268536	-1.15981	3.70979	-0.312636	0.754558	NA		5430421N21Rik	0	NA	NA	NA	NA	NA		5430421N21Rik	0	NA	NA	NA	NA	NA		5430421N21Rik	0
5430427O19Rik	5.4677	-0.0098381	0.864688	-0.0113776	0.990922	NA		5430427O19Rik	2.6996	-0.326567	1.48073	-0.220545	0.825447	NA		5430427O19Rik	2.07891	-1.10361	2.04274	-0.54026	0.589017	0.999957		5430427O19Rik	13.2383	-0.346267	1.37769	-0.251339	0.801552	NA		5430427O19Rik	4.97401	0.623342	0.925238	0.673711	0.500495	0.999985		5430427O19Rik	8.66271	0.0879654	1.5563	0.0565223	0.954926	0.995783		5430427O19Rik	4.22018
5430435G22Rik	37.483	0.263211	0.382842	0.68752	0.491755	NA		5430435G22Rik	29.1855	1.00782	0.540281	1.86536	0.0621309	NA		5430435G22Rik	8.59108	0.22933	0.897857	0.255419	0.798399	0.999957		5430435G22Rik	62.2621	0.0901109	0.72216	0.12478	0.900698	0.999801		5430435G22Rik	13.84	0.558106	0.535417	1.04238	0.297237	0.999985		5430435G22Rik	62.8715	-1.42986	0.643537	-2.22188	0.0262916	0.517015		5430435G22Rik	23.0137
5530401A14Rik	1.33188	-0.592418	2.46046	-0.240775	0.809729	NA		5530401A14Rik	1.21077	0.42785	2.58755	0.16535	0.868669	NA		5530401A14Rik	1.4728	1.12623	3.19797	0.35217	0.724711	0.999957		5530401A14Rik	3.86277	-0.783194	3.03446	-0.2581	0.796329	NA		5530401A14Rik	1.53723	-0.145983	1.94579	-0.0750249	0.940195	0.999985		5530401A14Rik	8.25216	-0.311173	1.46708	-0.212104	0.832026	0.993408		5530401A14Rik	6.24132
5730409E04Rik	1608.88	-0.103124	0.0755138	-1.36563	0.172054	0.553785		5730409E04Rik	786.929	0.135189	0.108883	1.2416	0.214383	0.787373		5730409E04Rik	932.078	-0.0751011	0.0910542	-0.824796	0.409488	0.999957		5730409E04Rik	3838.23	-0.0693243	0.12299	-0.563656	0.572988	0.999801		5730409E04Rik	1742.16	0.0680807	0.0715683	0.951269	0.341468	0.999985		5730409E04Rik	3244.12	0.105343	0.0764633	1.37769	0.168299	0.881716		5730409E04Rik	1375.48
5730416F02Rik	0.0715908	-0.206589	3.15896	-0.0653976	0.947857	NA		5730416F02Rik	0	NA	NA	NA	NA	NA		5730416F02Rik	0	NA	NA	NA	NA	NA		5730416F02Rik	0	NA	NA	NA	NA	NA		5730416F02Rik	0	NA	NA	NA	NA	NA		5730416F02Rik	0	NA	NA	NA	NA	NA		5730416F02Rik	0
5730455P16Rik	1685.07	-0.00248062	0.0553447	-0.0448212	0.96425	0.991897		5730455P16Rik	968.148	-0.0808917	0.106809	-0.757349	0.448841	0.966773		5730455P16Rik	1396.11	0.0366815	0.0839851	0.436761	0.662284	0.999957		5730455P16Rik	3879.4	0.0164046	0.11629	0.141066	0.887818	0.999801		5730455P16Rik	1723.51	0.02414	0.0779063	0.309859	0.756668	0.999985		5730455P16Rik	3579.36	0.0252242	0.0887889	0.284092	0.77634	0.993408		5730455P16Rik	1416.24
5730480H06Rik	2.84587	-1.03369	1.63614	-0.631784	0.527528	NA		5730480H06Rik	2.22525	0.207962	2.42338	0.0858148	0.931614	NA		5730480H06Rik	4.56561	-2.70677	1.61086	-1.68033	0.0928939	0.999957		5730480H06Rik	9.59895	1.74811	1.82221	0.959334	0.33739	NA		5730480H06Rik	2.30631	0.815196	1.63776	0.49775	0.61866	0.999985		5730480H06Rik	2.74619	2.48974	3.39374	0.733626	0.463177	NA		5730480H06Rik	1.72145
5730507C01Rik	32.0565	-0.546127	0.332474	-1.64262	0.100463	NA		5730507C01Rik	23.0565	0.143447	0.516019	0.277987	0.781022	NA		5730507C01Rik	33.8197	-0.126582	0.445513	-0.284128	0.776313	0.999957		5730507C01Rik	102.713	-0.260233	0.543042	-0.479214	0.631787	0.999801		5730507C01Rik	29.7905	-0.0953024	0.393512	-0.242184	0.808637	0.999985		5730507C01Rik	91.7795	-0.837512	0.36807	-2.27541	0.0228811	0.492928		5730507C01Rik	26.8937
5730508B09Rik	24.2517	-0.0112811	0.581587	-0.019397	0.984524	NA		5730508B09Rik	33.0392	0.595739	0.5038	1.18249	0.237011	NA		5730508B09Rik	8.92706	1.2601	0.836469	1.50645	0.131951	0.999957		5730508B09Rik	34.6605	-0.0587352	0.937293	-0.0626647	0.950033	0.999801		5730508B09Rik	28.6345	0.225362	0.414016	0.544332	0.586213	0.999985		5730508B09Rik	31.738	-1.04619	1.66201	-0.629473	0.529039	0.988795		5730508B09Rik	21.0231
5730522E02Rik	51.9921	-0.026757	0.314793	-0.0849986	0.932262	NA		5730522E02Rik	38.7241	-0.178846	0.401362	-0.445599	0.655887	NA		5730522E02Rik	20.6999	0.268109	0.559127	0.479513	0.631574	0.999957		5730522E02Rik	23.3308	0.411264	1.08895	0.377671	0.705675	0.999801		5730522E02Rik	64.7363	-0.325138	0.272927	-1.1913	0.233535	0.999985		5730522E02Rik	11.7367	-0.375361	1.087	-0.345319	0.729855	0.993408		5730522E02Rik	14.1579
5730559C18Rik	50.03	-0.406029	0.296702	-1.36847	0.171164	NA		5730559C18Rik	34.1586	0.196967	0.430946	0.457057	0.64763	NA		5730559C18Rik	45.3188	-0.249635	0.484813	-0.514909	0.606616	0.999957		5730559C18Rik	96.4503	-0.17979	0.56047	-0.320784	0.748374	0.999801		5730559C18Rik	69.6711	-0.867005	0.259642	-3.33923	0.000840112	0.094158		5730559C18Rik	248.097	0.223922	0.320795	0.698022	0.485163	0.988795		5730559C18Rik	67.9301
5830411N06Rik	1.56582	2.19107	1.75519	1.24834	0.211906	NA		5830411N06Rik	0	NA	NA	NA	NA	NA		5830411N06Rik	0	NA	NA	NA	NA	NA		5830411N06Rik	3.77777	0.648821	2.83692	0.228706	0.819097	NA		5830411N06Rik	0.598568	-1.73668	3.1228	-0.556128	0.578123	0.999985		5830411N06Rik	0	NA	NA	NA	NA	NA		5830411N06Rik	0
5830415F09Rik	59.0533	0.0923456	0.279787	0.330057	0.741357	NA		5830415F09Rik	38.1734	0.0722703	0.4324	0.167138	0.867262	NA		5830415F09Rik	35.3678	-0.119976	0.461869	-0.259763	0.795047	0.999957		5830415F09Rik	78.1266	0.111064	0.620312	0.179046	0.857901	0.999801		5830415F09Rik	52.7036	0.0551299	0.288461	0.191117	0.848434	0.999985		5830415F09Rik	106.104	-0.271552	0.412633	-0.658095	0.510477	0.988795		5830415F09Rik	37.7932
5830417I10Rik	350.197	0.0723128	0.105837	0.683248	0.49445	0.829904		5830417I10Rik	252.957	-0.087781	0.159838	-0.549186	0.582878	0.993553		5830417I10Rik	274.862	-0.0394853	0.158628	-0.248918	0.803424	0.999957		5830417I10Rik	585.592	0.0820118	0.242182	0.338637	0.734883	0.999801		5830417I10Rik	302.205	0.0256071	0.128201	0.199742	0.841683	0.999985		5830417I10Rik	588.666	-0.0400467	0.208681	-0.191904	0.847817	0.993408		5830417I10Rik	315.426
5830428H23Rik	1025.07	0.248611	0.107011	2.32323	0.0201668	0.175015		5830428H23Rik	1055.02	0.0076831	0.101385	0.0757814	0.939593	0.999866		5830428H23Rik	896.654	0.00393905	0.15016	0.0262323	0.979072	0.999957		5830428H23Rik	1248.43	0.0588424	0.177087	0.332279	0.739678	0.999801		5830428H23Rik	1002.29	0.0198153	0.136297	0.145384	0.884408	0.999985		5830428H23Rik	1714.78	0.547848	0.137788	3.97601	7.00809e-05	0.0178509		5830428H23Rik	704.196
5830473C10Rik	0	NA	NA	NA	NA	NA		5830473C10Rik	1.09273	-0.602182	2.65873	-0.226492	0.820819	NA		5830473C10Rik	0.255847	-0.904376	3.29873	-0.274158	0.783963	NA		5830473C10Rik	1.80449	-1.14081	3.62903	-0.314357	0.75325	NA		5830473C10Rik	0.15262	-1.03459	3.16019	-0.327381	0.74338	NA		5830473C10Rik	0	NA	NA	NA	NA	NA		5830473C10Rik	0.345766
6030408B16Rik	3.98208	0.857983	0.939304	0.913424	0.36102	NA		6030408B16Rik	1.68559	1.93204	2.17986	0.886314	0.375448	NA		6030408B16Rik	1.48743	-1.04588	2.31867	-0.451068	0.651941	0.999957		6030408B16Rik	4.29572	0.710153	2.24148	0.316823	0.751378	NA		6030408B16Rik	3.17616	-0.661944	1.3496	-0.490474	0.623799	0.999985		6030408B16Rik	6.82845	0.223388	2.03251	0.109907	0.912483	0.993408		6030408B16Rik	1.52535
6030419C18Rik	3347.6	-0.11733	0.0702444	-1.67031	0.0948577	0.412371		6030419C18Rik	1161.71	0.160224	0.0826639	1.93826	0.0525918	0.415372		6030419C18Rik	1030.06	0.107188	0.0896107	1.19615	0.231637	0.999957		6030419C18Rik	4043.57	0.0725351	0.116935	0.620302	0.535059	0.999801		6030419C18Rik	3316.17	-0.108682	0.063579	-1.7094	0.0873761	0.873022		6030419C18Rik	4468.79	-0.0968117	0.0867262	-1.11629	0.264297	0.948907		6030419C18Rik	1118.82
6030458C11Rik	593.645	0.133593	0.0961207	1.38984	0.164577	0.541495		6030458C11Rik	334.187	0.112341	0.160144	0.701499	0.482992	0.976843		6030458C11Rik	270.81	0.0123973	0.212871	0.0582384	0.953559	0.999957		6030458C11Rik	557.991	0.264134	0.246401	1.07196	0.283736	0.999801		6030458C11Rik	643.455	0.0962203	0.121307	0.793194	0.427665	0.999985		6030458C11Rik	632.568	-0.291823	0.332902	-0.876603	0.380702	0.984312		6030458C11Rik	342.98
6030468B19Rik	2.81108	-1.29433	1.37705	-0.939933	0.347252	NA		6030468B19Rik	1.20166	-1.43461	2.39342	-0.599397	0.548908	NA		6030468B19Rik	1.71131	0.71185	1.77765	0.400444	0.68883	0.999957		6030468B19Rik	3.73885	0.817249	2.34642	0.348296	0.727618	NA		6030468B19Rik	2.90616	-0.465844	1.12768	-0.413101	0.679533	0.999985		6030468B19Rik	3.82344	-2.7107	3.2593	-0.831683	0.405588	NA		6030468B19Rik	1.9358
6030498E09Rik	0.722117	-1.48679	3.10091	-0.47947	0.631604	NA		6030498E09Rik	0.805143	-2.1542	3.19669	-0.673883	0.500386	NA		6030498E09Rik	2.22485	0.578603	2.12002	0.272923	0.784912	0.999957		6030498E09Rik	1.90477	0.536613	3.54098	0.151544	0.879547	NA		6030498E09Rik	2.08443	-0.775529	1.53344	-0.505745	0.613036	0.999985		6030498E09Rik	0.350444	2.05182	3.39277	0.604764	0.545336	NA		6030498E09Rik	2.2044
6330403A02Rik	11115.6	-0.297344	0.0743312	-4.00025	6.32744e-05	0.00382259		6330403A02Rik	1659.65	0.040647	0.0841071	0.483276	0.6289	0.993553		6330403A02Rik	947.205	0.209706	0.16179	1.29616	0.194919	0.999957		6330403A02Rik	1844.02	-0.482787	0.154382	-3.12722	0.00176469	0.0985359		6330403A02Rik	14073.8	-0.185231	0.111908	-1.6552	0.0978829	0.890775		6330403A02Rik	974.944	0.243149	0.355616	0.68374	0.494139	0.988795		6330403A02Rik	5329.73
6330403K07Rik	2229.66	-0.175404	0.0684939	-2.56087	0.0104412	0.115703		6330403K07Rik	3589.23	-0.380753	0.0581941	-6.54282	6.0368e-11	3.3093e-08		6330403K07Rik	6729.59	-0.288082	0.0548416	-5.25299	1.49651e-07	4.7581e-05		6330403K07Rik	9658.34	-0.434705	0.105761	-4.11027	3.95196e-05	0.0053559		6330403K07Rik	2746.21	0.0397931	0.0908918	0.437807	0.661526	0.999985		6330403K07Rik	14301.5	0.0174782	0.0908427	0.192401	0.847428	0.993408		6330403K07Rik	5904.66
6330408A02Rik	275.507	-0.110748	0.118732	-0.932751	0.350949	0.742145		6330408A02Rik	243.826	0.0866342	0.166234	0.521159	0.602256	0.993553		6330408A02Rik	282.9	-0.13612	0.167871	-0.81086	0.417446	0.999957		6330408A02Rik	913.916	-0.0932924	0.197833	-0.471571	0.637233	0.999801		6330408A02Rik	297.195	0.133865	0.116568	1.14839	0.25081	0.999985		6330408A02Rik	925.957	-0.0365037	0.123836	-0.294775	0.768166	0.993408		6330408A02Rik	339.107
6330409D20Rik	7.62624	-0.187871	0.722843	-0.259906	0.794936	NA		6330409D20Rik	14.2675	-1.47217	0.758295	-1.94142	0.0522071	NA		6330409D20Rik	44.8366	0.236428	0.40778	0.579794	0.562054	0.999957		6330409D20Rik	232.11	0.10404	0.369094	0.281879	0.778037	0.999801		6330409D20Rik	16.793	0.385539	0.464006	0.830892	0.406035	0.999985		6330409D20Rik	193.812	0.0814479	0.278787	0.292152	0.770171	0.993408		6330409D20Rik	36.9424
6330416G13Rik	147.591	-0.273472	0.237974	-1.14917	0.250486	NA		6330416G13Rik	226.684	-0.0375917	0.205071	-0.18331	0.854555	0.999481		6330416G13Rik	230.664	0.201212	0.207883	0.967911	0.333089	0.999957		6330416G13Rik	746.302	0.225657	0.218156	1.03438	0.300957	0.999801		6330416G13Rik	162.532	0.12337	0.189908	0.649633	0.515929	0.999985		6330416G13Rik	847.658	-0.135076	0.184865	-0.73067	0.464981	0.988795		6330416G13Rik	245.686
6330419J24Rik	333.518	-0.0651429	0.12711	-0.512492	0.608307	0.878451		6330419J24Rik	268.472	-0.0788795	0.162451	-0.485559	0.62728	0.993553		6330419J24Rik	430.338	-0.103806	0.129742	-0.800096	0.423655	0.999957		6330419J24Rik	1326.39	-0.255302	0.169873	-1.5029	0.132864	0.999801		6330419J24Rik	446.91	-0.189377	0.113234	-1.67243	0.0944392	0.888628		6330419J24Rik	1530.16	0.0109489	0.0974714	0.112329	0.910563	0.993408		6330419J24Rik	415.902
6330549D23Rik	17.9775	0.0515835	0.475909	0.108389	0.913687	NA		6330549D23Rik	15.9349	0.0969618	0.637984	0.151982	0.879202	NA		6330549D23Rik	17.1838	0.151546	0.650939	0.232811	0.815908	0.999957		6330549D23Rik	40.098	-0.0700929	0.841619	-0.0832834	0.933626	0.999801		6330549D23Rik	19.4879	-0.0985614	0.415742	-0.237074	0.8126	0.999985		6330549D23Rik	32.8262	-1.43817	0.719478	-1.99891	0.0456178	0.611658		6330549D23Rik	22.8664
6430531B16Rik	6.15792	-0.311219	0.756647	-0.411313	0.680843	NA		6430531B16Rik	3.56268	-0.525288	1.37609	-0.381724	0.702666	NA		6430531B16Rik	7.07832	0.768123	0.917143	0.837517	0.402302	0.999957		6430531B16Rik	9.69236	-0.520834	1.59315	-0.32692	0.743728	NA		6430531B16Rik	5.72446	-0.0264124	1.14579	-0.0230517	0.981609	0.999985		6430531B16Rik	7.67997	2.81967	3.26276	0.8642	0.387478	0.985945		6430531B16Rik	11.3089
6430548M08Rik	3973.61	-0.111308	0.0584886	-1.90308	0.0570302	0.312664		6430548M08Rik	2344.83	-0.117904	0.0683025	-1.7262	0.0843114	0.527834		6430548M08Rik	4065.48	-0.139858	0.0783642	-1.78472	0.0743061	0.961688		6430548M08Rik	11904	-0.0823542	0.097771	-0.842317	0.39961	0.999801		6430548M08Rik	5076.91	-0.112409	0.0560516	-2.00546	0.0449144	0.725444		6430548M08Rik	12121.3	-0.0148823	0.0619353	-0.240288	0.810107	0.993408		6430548M08Rik	5826.74
6430550D23Rik	25.8301	-0.418136	0.386628	-1.08149	0.279478	NA		6430550D23Rik	15.5984	0.545188	0.634265	0.85956	0.390032	NA		6430550D23Rik	15.9212	-0.406896	0.688796	-0.590735	0.554698	0.999957		6430550D23Rik	47.2143	-0.389078	0.802418	-0.484882	0.62776	0.999801		6430550D23Rik	23.0756	-0.224613	0.442688	-0.507385	0.611885	0.999985		6430550D23Rik	55.6926	0.424798	0.659021	0.644589	0.519194	0.988795		6430550D23Rik	23.0311
6430571L13Rik	45.5352	-0.121766	0.319929	-0.380602	0.703498	NA		6430571L13Rik	79.7165	-0.0870807	0.282612	-0.308128	0.757985	NA		6430571L13Rik	103.635	0.0303473	0.286306	0.105996	0.915586	0.999957		6430571L13Rik	399.798	0.0538028	0.291608	0.184504	0.853618	0.999801		6430571L13Rik	53.1444	-0.0619895	0.305752	-0.202744	0.839335	0.999985		6430571L13Rik	367.049	0.0113	0.232069	0.0486924	0.961164	0.996277		6430571L13Rik	105.735
6430573F11Rik	116.651	-0.23822	0.18382	-1.29595	0.194994	NA		6430573F11Rik	146.556	-0.266613	0.209625	-1.27186	0.203424	NA		6430573F11Rik	153.055	-0.233718	0.265563	-0.880084	0.378814	0.999957		6430573F11Rik	551.027	-0.0342926	0.252184	-0.135982	0.891835	0.999801		6430573F11Rik	212.829	-0.269311	0.150112	-1.79407	0.0728015	0.825776		6430573F11Rik	456.024	-0.301125	0.221571	-1.35904	0.174133	0.885885		6430573F11Rik	229.532
6430628N08Rik	0.352338	-0.0583205	3.14105	-0.0185672	0.985186	NA		6430628N08Rik	19.582	-0.250221	0.616797	-0.405678	0.684979	NA		6430628N08Rik	13.5618	-0.621095	0.78479	-0.791415	0.428702	0.999957		6430628N08Rik	11.4061	0.261485	1.4713	0.177725	0.858939	NA		6430628N08Rik	0.503997	0.981752	3.14127	0.312533	0.754635	0.999985		6430628N08Rik	7.94888	1.5076	1.91496	0.787271	0.431123	0.988795		6430628N08Rik	4.04279
6720489N17Rik	0	NA	NA	NA	NA	NA		6720489N17Rik	0.0739517	-0.632405	3.27096	-0.193339	0.846693	NA		6720489N17Rik	0.438466	-0.300342	3.24088	-0.092673	0.926163	NA		6720489N17Rik	0.693136	-1.8837	3.69463	-0.509849	0.610157	NA		6720489N17Rik	0.533521	-1.1171	3.15366	-0.354224	0.723171	0.999985		6720489N17Rik	4.17252	-2.62525	3.3135	-0.792288	0.428192	NA		6720489N17Rik	0.543768
6820408C15Rik	26.6346	0.273143	0.411299	0.664099	0.506627	NA		6820408C15Rik	33.8923	-0.147823	0.41857	-0.353163	0.723966	NA		6820408C15Rik	40.142	0.425897	0.42853	0.993856	0.320293	0.999957		6820408C15Rik	111.068	0.127097	0.547495	0.232143	0.816427	0.999801		6820408C15Rik	32.721	-0.839262	0.347506	-2.4151	0.015731	0.505249		6820408C15Rik	117.79	-0.238821	0.437519	-0.545852	0.585168	0.991028		6820408C15Rik	84.5812
6820431F20Rik	47.6371	0.113983	0.308984	0.368897	0.712205	NA		6820431F20Rik	45.3415	-0.124956	0.371769	-0.336112	0.736787	NA		6820431F20Rik	59.3044	-0.0675606	0.35105	-0.192453	0.847388	0.999957		6820431F20Rik	97.6206	-0.0722406	0.556954	-0.129707	0.896799	0.999801		6820431F20Rik	49.2242	-0.298195	0.278634	-1.0702	0.284527	0.999985		6820431F20Rik	121.658	-1.10697	0.371572	-2.97916	0.00289041	0.188713		6820431F20Rik	41.636
7530416G11Rik	1.41069	-0.268541	1.76798	-0.151891	0.879273	NA		7530416G11Rik	0.259633	-0.694854	3.25294	-0.213608	0.830853	NA		7530416G11Rik	0.878302	-0.348706	3.24233	-0.107548	0.914354	0.999957		7530416G11Rik	1.92357	-0.451203	3.52575	-0.127973	0.89817	NA		7530416G11Rik	1.85134	-0.446546	1.35562	-0.329405	0.74185	0.999985		7530416G11Rik	0.759553	-1.21737	3.34709	-0.363711	0.716074	NA		7530416G11Rik	1.13646
8030462N17Rik	643.252	0.154894	0.0853412	1.815	0.069524	0.348467		8030462N17Rik	495.758	0.0833431	0.121999	0.683147	0.494514	0.981669		8030462N17Rik	508.34	0.0532528	0.123067	0.432714	0.665223	0.999957		8030462N17Rik	1814.81	0.102358	0.150708	0.679182	0.497023	0.999801		8030462N17Rik	610.416	0.157483	0.0895319	1.75896	0.078584	0.845015		8030462N17Rik	1623.82	0.103733	0.101891	1.01807	0.308643	0.971635		8030462N17Rik	512.584
8030474K03Rik	0	NA	NA	NA	NA	NA		8030474K03Rik	0.0820775	0.742105	3.25579	0.227934	0.819698	NA		8030474K03Rik	0.10465	-0.170887	3.30483	-0.0517083	0.958761	NA		8030474K03Rik	0.452527	0.616913	3.71703	0.165969	0.868181	NA		8030474K03Rik	0.345992	-0.955809	3.14573	-0.303843	0.761247	0.999985		8030474K03Rik	0	NA	NA	NA	NA	NA		8030474K03Rik	0.192395
8430408G22Rik	12.6087	-0.316642	0.557339	-0.568132	0.569945	NA		8430408G22Rik	4.94944	0.627877	1.06317	0.590573	0.554807	NA		8430408G22Rik	6.09085	-0.576124	1.00516	-0.573168	0.566531	0.999957		8430408G22Rik	27.5079	-0.111131	1.00469	-0.110612	0.911924	0.999801		8430408G22Rik	8.82435	-0.375003	0.712926	-0.526005	0.598884	0.999985		8430408G22Rik	9.48106	1.49283	1.63598	0.912499	0.361506	0.979971		8430408G22Rik	7.92078
8430419L09Rik	3940.7	-0.159805	0.0515775	-3.09835	0.00194604	0.0402385		8430419L09Rik	2490.03	0.0508549	0.0658227	0.772603	0.439757	0.964954		8430419L09Rik	2962.32	-0.169267	0.0685594	-2.46891	0.0135526	0.400675		8430419L09Rik	8398.07	-0.0719474	0.096202	-0.747878	0.454534	0.999801		8430419L09Rik	4268.65	-0.0871366	0.0624337	-1.39567	0.162815	0.984198		8430419L09Rik	9145.64	0.0152249	0.0714313	0.213141	0.831217	0.993408		8430419L09Rik	2956.5
9030617O03Rik	95.4523	-0.270044	0.245148	-1.10155	0.270655	NA		9030617O03Rik	95.4467	0.167179	0.298329	0.560383	0.575218	NA		9030617O03Rik	173.073	0.166923	0.221099	0.754972	0.450266	0.999957		9030617O03Rik	501.258	0.141654	0.262215	0.540221	0.589045	0.999801		9030617O03Rik	103.793	-0.291999	0.192473	-1.51709	0.129243	0.95028		9030617O03Rik	510.393	0.0519027	0.192328	0.269866	0.787263	0.993408		9030617O03Rik	232.852
9030624G23Rik	89.0222	-0.289164	0.234307	-1.23413	0.217156	NA		9030624G23Rik	63.5292	0.242961	0.309516	0.784972	0.43247	NA		9030624G23Rik	89.4461	-0.0536265	0.280242	-0.191358	0.848245	0.999957		9030624G23Rik	299.632	0.141079	0.327168	0.431213	0.666313	0.999801		9030624G23Rik	77.0631	-0.125545	0.243424	-0.515747	0.606031	0.999985		9030624G23Rik	233.266	0.11491	0.270876	0.424215	0.671409	0.993408		9030624G23Rik	64.1772
9030624J02Rik	1275.29	0.0834359	0.0984167	0.847782	0.396559	0.772816		9030624J02Rik	762.481	0.0984362	0.106152	0.927311	0.353765	0.928448		9030624J02Rik	996.681	0.0328163	0.106348	0.308575	0.757645	0.999957		9030624J02Rik	2428.59	-0.00340095	0.135715	-0.0250595	0.980008	0.999801		9030624J02Rik	1119.8	0.0850941	0.0808391	1.05264	0.292508	0.999985		9030624J02Rik	2490.45	-0.165615	0.112569	-1.47124	0.141227	0.849312		9030624J02Rik	1069.03
9130008F23Rik	0.427145	-0.644792	3.13008	-0.205999	0.836792	NA		9130008F23Rik	0.128564	-0.992241	3.25655	-0.304691	0.760602	NA		9130008F23Rik	0.462027	2.64668	3.23414	0.818357	0.413153	NA		9130008F23Rik	3.44516	0.473894	2.48234	0.190906	0.848599	NA		9130008F23Rik	1.19134	0.292901	1.81505	0.161374	0.871799	0.999985		9130008F23Rik	1.62042	0.703975	3.32734	0.211572	0.832441	NA		9130008F23Rik	1.09371
9130011E15Rik	378.3	-0.0337536	0.10687	-0.315839	0.752125	0.936431		9130011E15Rik	277.936	0.127058	0.164435	0.772695	0.439703	0.964954		9130011E15Rik	337.202	-0.0550708	0.145024	-0.379734	0.704143	0.999957		9130011E15Rik	1013.45	-0.13454	0.190078	-0.707814	0.479061	0.999801		9130011E15Rik	408.835	-0.0776724	0.0964194	-0.805568	0.420492	0.999985		9130011E15Rik	993.897	-0.0117299	0.12571	-0.093309	0.925658	0.993408		9130011E15Rik	399.727
9130019O22Rik	70.5006	0.25256	0.236612	1.0674	0.28579	NA		9130019O22Rik	39.6718	-0.093178	0.401294	-0.232194	0.816388	NA		9130019O22Rik	63.4946	-0.15542	0.340212	-0.456832	0.647792	0.999957		9130019O22Rik	150.543	0.0206584	0.459053	0.0450022	0.964106	0.999801		9130019O22Rik	66.6963	-0.381179	0.228676	-1.6669	0.0955347	0.888628		9130019O22Rik	210.532	0.286129	0.253561	1.12844	0.259133	0.947744		9130019O22Rik	77.6581
9130023H24Rik	56.9342	0.0737044	0.256404	0.287454	0.773765	NA		9130023H24Rik	32.9039	0.20147	0.431943	0.466427	0.64091	NA		9130023H24Rik	47.4989	-0.0449674	0.371025	-0.121198	0.903534	0.999957		9130023H24Rik	182.1	0.187371	0.41405	0.452532	0.650886	0.999801		9130023H24Rik	51.2522	0.0559785	0.263628	0.212339	0.831842	0.999985		9130023H24Rik	153.617	0.564802	0.398901	1.4159	0.156806	0.869509		9130023H24Rik	63.5496
9130204L05Rik	0	NA	NA	NA	NA	NA		9130204L05Rik	0	NA	NA	NA	NA	NA		9130204L05Rik	0	NA	NA	NA	NA	NA		9130204L05Rik	1.65547	-0.517305	3.71131	-0.139386	0.889145	NA		9130204L05Rik	0	NA	NA	NA	NA	NA		9130204L05Rik	0	NA	NA	NA	NA	NA		9130204L05Rik	0
9130208D14Rik	0.391916	-1.87826	3.11241	-0.603474	0.546193	NA		9130208D14Rik	0.473317	-1.08362	3.23228	-0.335249	0.737437	NA		9130208D14Rik	0.301393	1.32564	3.26747	0.405707	0.684958	NA		9130208D14Rik	2.1981	1.537	3.59125	0.427984	0.668663	NA		9130208D14Rik	0.672662	-0.113456	3.12055	-0.0363577	0.970997	0.999985		9130208D14Rik	0.94086	2.32254	3.38139	0.68686	0.492171	NA		9130208D14Rik	0.350856
9130401M01Rik	464.939	0.142403	0.0990744	1.43734	0.150622	0.520645		9130401M01Rik	276.92	-0.0930693	0.157134	-0.592293	0.553655	0.993553		9130401M01Rik	287.374	0.0793981	0.158279	0.501635	0.615924	0.999957		9130401M01Rik	746.514	-0.0114805	0.219276	-0.0523564	0.958245	0.999801		9130401M01Rik	443.737	0.0890811	0.097271	0.915804	0.35977	0.999985		9130401M01Rik	827.895	0.143752	0.189373	0.759092	0.447798	0.988795		9130401M01Rik	318.572
9130409I23Rik	1.54415	-1.26032	1.58485	-0.795232	0.426479	NA		9130409I23Rik	1.24915	-0.0733506	2.28356	-0.0321211	0.974375	NA		9130409I23Rik	1.05096	-0.694308	2.5382	-0.273543	0.784436	0.999957		9130409I23Rik	2.12646	-0.476957	3.21693	-0.148265	0.882134	NA		9130409I23Rik	2.32776	0.853209	1.60881	0.530336	0.595879	0.999985		9130409I23Rik	1.04789	-0.821652	3.33021	-0.246727	0.805119	NA		9130409I23Rik	0.646081
9230102O04Rik	0	NA	NA	NA	NA	NA		9230102O04Rik	0	NA	NA	NA	NA	NA		9230102O04Rik	0	NA	NA	NA	NA	NA		9230102O04Rik	0.428251	1.88821	3.66709	0.514906	0.606618	NA		9230102O04Rik	0	NA	NA	NA	NA	NA		9230102O04Rik	26.4138	-0.993821	0.73956	-1.3438	0.179013	0.890259		9230102O04Rik	0
9230104L09Rik	0.214773	-0.740089	3.14395	-0.235401	0.813897	NA		9230104L09Rik	0.0849288	0.271064	3.26761	0.0829548	0.933887	NA		9230104L09Rik	0.0847694	0.885306	3.30351	0.267989	0.788707	NA		9230104L09Rik	0.343013	1.70916	3.64946	0.468333	0.639546	NA		9230104L09Rik	0	NA	NA	NA	NA	NA		9230104L09Rik	0	NA	NA	NA	NA	NA		9230104L09Rik	0.92031
9230110C19Rik	156.742	0.13974	0.156119	0.895086	0.370741	NA		9230110C19Rik	104.031	-0.204729	0.249484	-0.820608	0.411869	NA		9230110C19Rik	150.638	0.0478906	0.218871	0.218807	0.8268	0.999957		9230110C19Rik	225.025	0.180906	0.375994	0.48114	0.630417	0.999801		9230110C19Rik	170.007	-0.120929	0.172626	-0.700523	0.483601	0.999985		9230110C19Rik	270.97	0.215189	0.296202	0.726495	0.467535	0.988795		9230110C19Rik	166.399
9230112D13Rik	0	NA	NA	NA	NA	NA		9230112D13Rik	0	NA	NA	NA	NA	NA		9230112D13Rik	0	NA	NA	NA	NA	NA		9230112D13Rik	0	NA	NA	NA	NA	NA		9230112D13Rik	0.153317	0.563547	3.15228	0.178775	0.858115	NA		9230112D13Rik	0.20721	-1.1423	3.41146	-0.334841	0.737745	NA		9230112D13Rik	0.193534
9230113P08Rik	0.0857346	-0.377378	3.15896	-0.119463	0.904909	NA		9230113P08Rik	0.393205	0.53424	3.26229	0.163762	0.869919	NA		9230113P08Rik	0	NA	NA	NA	NA	NA		9230113P08Rik	0.926071	1.90672	3.59821	0.529908	0.596176	NA		9230113P08Rik	0.109173	0.329918	3.15913	0.104433	0.916826	NA		9230113P08Rik	1.07795	3.44202	3.34496	1.02902	0.303472	NA		9230113P08Rik	0.769632
9330159F19Rik	695.781	0.151585	0.0844471	1.79504	0.072648	0.357469		9330159F19Rik	421.332	-0.0829064	0.128548	-0.644944	0.518963	0.984437		9330159F19Rik	484.171	-0.0233519	0.134299	-0.173881	0.861959	0.999957		9330159F19Rik	824.705	0.151415	0.207352	0.730234	0.465247	0.999801		9330159F19Rik	684.368	0.0938842	0.12497	0.751254	0.4525	0.999985		9330159F19Rik	1296.48	-0.0440134	0.190574	-0.230951	0.817353	0.993408		9330159F19Rik	539.626
9330182L06Rik	329.062	-0.0894209	0.137482	-0.65042	0.515421	0.840785		9330182L06Rik	967.748	0.0184804	0.097892	0.188783	0.850263	0.999481		9330182L06Rik	757.026	0.167296	0.114069	1.46662	0.14248	0.999957		9330182L06Rik	2059.87	-0.00349729	0.145409	-0.0240514	0.980812	0.999801		9330182L06Rik	417.92	-0.21682	0.1707	-1.27018	0.204021	0.999985		9330182L06Rik	2212.22	-0.0244401	0.0961465	-0.254196	0.799344	0.993408		9330182L06Rik	889.059
9330182O14Rik	0	NA	NA	NA	NA	NA		9330182O14Rik	0	NA	NA	NA	NA	NA		9330182O14Rik	0	NA	NA	NA	NA	NA		9330182O14Rik	0.983596	-2.30118	3.6665	-0.627623	0.530251	NA		9330182O14Rik	0	NA	NA	NA	NA	NA		9330182O14Rik	0	NA	NA	NA	NA	NA		9330182O14Rik	0
9430015G10Rik	297.83	0.149916	0.148556	1.00915	0.312901	0.710752		9430015G10Rik	248.368	0.0698696	0.165763	0.421503	0.673388	0.993553		9430015G10Rik	265.951	0.0391362	0.188131	0.208026	0.835209	0.999957		9430015G10Rik	494.155	-0.0404951	0.261977	-0.154575	0.877156	0.999801		9430015G10Rik	326.497	-0.0206729	0.157352	-0.13138	0.895475	0.999985		9430015G10Rik	603.312	-0.115466	0.163222	-0.707415	0.479309	0.988795		9430015G10Rik	303.288
9430016H08Rik	336.348	0.0970877	0.107616	0.902169	0.366967	0.751304		9430016H08Rik	212.405	-0.0451121	0.176468	-0.255639	0.798229	0.999481		9430016H08Rik	272.501	-0.0940854	0.160525	-0.586112	0.5578	0.999957		9430016H08Rik	699.999	-0.0136228	0.222802	-0.0611433	0.951245	0.999801		9430016H08Rik	320.677	0.0905624	0.125269	0.722942	0.469715	0.999985		9430016H08Rik	646.431	-0.0874041	0.16549	-0.528154	0.597393	0.992016		9430016H08Rik	287.503
9430020K01Rik	1499.89	-0.304558	0.10648	-2.86022	0.00423345	0.0668775		9430020K01Rik	1974.05	0.246281	0.073451	3.353	0.000799408	0.0254044		9430020K01Rik	563.827	0.143777	0.138812	1.03577	0.300312	0.999957		9430020K01Rik	2776.02	0.218723	0.129467	1.68942	0.0911396	0.999801		9430020K01Rik	1570.68	-0.27242	0.134519	-2.02514	0.0428531	0.710604		9430020K01Rik	1757.97	0.172605	0.110922	1.5561	0.119685	0.816705		9430020K01Rik	770.984
9430025C20Rik	9.7284	0.109826	0.609828	0.180094	0.857079	NA		9430025C20Rik	8.15327	0.135298	0.887455	0.152456	0.878828	NA		9430025C20Rik	9.66656	0.0170843	0.80693	0.021172	0.983108	0.999957		9430025C20Rik	12.1472	-0.728595	1.44604	-0.503856	0.614363	NA		9430025C20Rik	10.1842	0.0436845	0.666203	0.0655723	0.947718	0.999985		9430025C20Rik	13.5802	0.139361	1.01981	0.136654	0.891304	0.993408		9430025C20Rik	7.69984
9430038I01Rik	37.1941	-0.150938	0.362014	-0.416941	0.676722	NA		9430038I01Rik	30.772	-0.248799	0.473927	-0.524973	0.599602	NA		9430038I01Rik	34.83	-0.0607027	0.434822	-0.139604	0.888973	0.999957		9430038I01Rik	108.973	0.0340247	0.531747	0.0639868	0.948981	0.999801		9430038I01Rik	52.3688	-0.418027	0.27851	-1.50094	0.133371	0.956553		9430038I01Rik	129.14	0.165158	0.390311	0.423146	0.672189	0.993408		9430038I01Rik	38.4713
9530003J23Rik	0	NA	NA	NA	NA	NA		9530003J23Rik	0	NA	NA	NA	NA	NA		9530003J23Rik	0	NA	NA	NA	NA	NA		9530003J23Rik	0	NA	NA	NA	NA	NA		9530003J23Rik	0	NA	NA	NA	NA	NA		9530003J23Rik	0	NA	NA	NA	NA	NA		9530003J23Rik	0.52449
9530053A07Rik	3.87796	0.701427	1.15812	0.605662	0.544739	NA		9530053A07Rik	2.13235	-0.684614	1.9355	-0.353715	0.723553	NA		9530053A07Rik	3.41738	1.0921	1.35577	0.805521	0.420519	0.999957		9530053A07Rik	5.0603	0.51601	2.08011	0.248068	0.804082	NA		9530053A07Rik	1.89163	-1.34433	1.63255	-0.823455	0.410249	0.999985		9530053A07Rik	11.6792	-0.947371	1.69625	-0.558509	0.576497	0.990678		9530053A07Rik	5.0935
9530068E07Rik	1446.65	-0.0665107	0.0596328	-1.11534	0.264706	0.663471		9530068E07Rik	984.814	-0.0152939	0.0911638	-0.167762	0.86677	0.999481		9530068E07Rik	1230.48	-0.0652706	0.0836812	-0.779991	0.435396	0.999957		9530068E07Rik	3423.85	0.000434359	0.120874	0.0035935	0.997133	0.999801		9530068E07Rik	1451.8	0.0120924	0.0610241	0.198157	0.842922	0.999985		9530068E07Rik	3613.67	-0.0951689	0.0682846	-1.39371	0.163405	0.876431		9530068E07Rik	1490.06
9530077C05Rik	98.7355	0.24943	0.198721	1.25518	0.209415	NA		9530077C05Rik	56.3336	-0.19601	0.335473	-0.58428	0.559032	NA		9530077C05Rik	103.762	-0.268614	0.256412	-1.04759	0.294829	0.999957		9530077C05Rik	282.328	-0.0565783	0.338101	-0.167342	0.867101	0.999801		9530077C05Rik	91.3331	0.355535	0.233087	1.52533	0.127176	0.946305		9530077C05Rik	279.796	-0.136238	0.322054	-0.423029	0.672274	0.993408		9530077C05Rik	110.464
9630033F20Rik	689.507	-0.0640471	0.0975807	-0.65635	0.511599	0.839049		9630033F20Rik	230.619	0.0579383	0.178348	0.324861	0.745286	0.999481		9630033F20Rik	348.362	0.328452	0.144422	2.27425	0.0229507	0.556063		9630033F20Rik	1776.66	0.00765871	0.154933	0.0494323	0.960575	0.999801		9630033F20Rik	661.152	0.0451834	0.090546	0.499011	0.617772	0.999985		9630033F20Rik	1451.59	-0.0341921	0.102304	-0.33422	0.738213	0.993408		9630033F20Rik	423.403
9830147E19Rik	82.2554	0.0719236	0.223375	0.321986	0.747463	NA		9830147E19Rik	60.6538	0.142215	0.313534	0.453588	0.650125	NA		9830147E19Rik	68.3605	0.0434228	0.348365	0.124647	0.900803	0.999957		9830147E19Rik	139.467	0.294884	0.483457	0.609949	0.541895	0.999801		9830147E19Rik	60.3823	0.0705477	0.268343	0.262901	0.792627	0.999985		9830147E19Rik	147.881	-0.201886	0.32009	-0.630717	0.528226	0.988795		9830147E19Rik	68.806
9930012K11Rik	11.7425	0.454862	0.613674	0.741212	0.458565	NA		9930012K11Rik	18.4801	-0.374147	0.62826	-0.595529	0.55149	NA		9930012K11Rik	44.9125	-0.638544	0.403359	-1.58306	0.113407	0.999957		9930012K11Rik	99.6309	0.405875	0.550189	0.737701	0.460696	0.999801		9930012K11Rik	16.3547	0.690316	0.473377	1.45828	0.144764	0.960333		9930012K11Rik	100.068	0.28195	0.360207	0.782746	0.433776	0.988795		9930012K11Rik	38.3465
9930021J03Rik	1465.91	0.0775889	0.0635886	1.22017	0.2224	0.620731		9930021J03Rik	1075.65	-0.020834	0.0860538	-0.242104	0.8087	0.999481		9930021J03Rik	1194.43	0.0559156	0.106295	0.526044	0.598858	0.999957		9930021J03Rik	1991.55	0.124031	0.147585	0.840407	0.40068	0.999801		9930021J03Rik	1441.07	-0.0597778	0.0912413	-0.655161	0.512364	0.999985		9930021J03Rik	2487.99	-0.0712489	0.11924	-0.597523	0.550159	0.988795		9930021J03Rik	1329.05
9930022D16Rik	0.414806	-0.670008	3.10505	-0.21578	0.829159	NA		9930022D16Rik	0.34687	-0.463378	3.24678	-0.142719	0.886512	NA		9930022D16Rik	0.102112	-0.125703	3.31566	-0.037912	0.969758	NA		9930022D16Rik	0.450159	1.77402	3.66282	0.484332	0.62815	NA		9930022D16Rik	0.220861	-0.763942	3.14928	-0.242577	0.808333	0.999985		9930022D16Rik	0	NA	NA	NA	NA	NA		9930022D16Rik	0.0974237
9930104L06Rik	133.295	0.337455	0.216641	1.55766	0.119313	NA		9930104L06Rik	88.1002	0.0681116	0.296498	0.22972	0.818309	NA		9930104L06Rik	116.799	-0.0953505	0.312344	-0.305274	0.760157	0.999957		9930104L06Rik	362.764	0.0899397	0.299254	0.300546	0.763761	0.999801		9930104L06Rik	143.634	0.0763413	0.204714	0.372917	0.70921	0.999985		9930104L06Rik	385.425	0.217659	0.246969	0.881322	0.378144	0.982977		9930104L06Rik	152.196
9930111J21Rik1	25.4052	0.115328	0.396502	0.290863	0.771156	NA		9930111J21Rik1	15.0684	0.114692	0.657675	0.17439	0.861559	NA		9930111J21Rik1	14.0471	-0.427251	0.79659	-0.53635	0.591717	0.999957		9930111J21Rik1	48.7511	0.0709042	0.779315	0.0909827	0.927506	0.999801		9930111J21Rik1	17.7864	-0.618953	0.531311	-1.16495	0.244038	0.999985		9930111J21Rik1	43.4457	-0.961383	0.754675	-1.2739	0.202698	0.910299		9930111J21Rik1	12.0696
9930111J21Rik2	128.334	-0.263719	0.190871	-1.38166	0.167077	NA		9930111J21Rik2	93.1442	0.0779739	0.258687	0.301421	0.763093	NA		9930111J21Rik2	90.2053	0.204729	0.293559	0.697403	0.485551	0.999957		9930111J21Rik2	266.716	0.0655118	0.34616	0.189253	0.849894	0.999801		9930111J21Rik2	117.026	-0.142285	0.211113	-0.673974	0.500328	0.999985		9930111J21Rik2	173.487	-0.320062	0.3397	-0.942192	0.346094	0.976737		9930111J21Rik2	90.7501
a	0.454829	0.50664	3.11396	0.1627	0.870755	NA		a	0.347641	0.411358	3.24774	0.12666	0.89921	NA		a	0.105933	-0.077158	3.31018	-0.0233093	0.981404	NA		a	3.81827	-0.0520165	2.83492	-0.0183485	0.985361	NA		a	0.372177	-1.72071	3.12709	-0.550259	0.582142	0.999985		a	1.54395	-3.28242	3.32854	-0.986143	0.324063	NA		a	0.220696
A130006I12Rik	4.44155	-0.159473	0.968668	-0.164631	0.869234	NA		A130006I12Rik	3.47277	-0.170463	1.23954	-0.13752	0.890619	NA		A130006I12Rik	1.78964	0.267846	2.7153	0.0986432	0.921422	0.999957		A130006I12Rik	5.60412	-0.217266	1.99845	-0.108717	0.913427	NA		A130006I12Rik	5.17725	-0.346047	0.847638	-0.408249	0.683091	0.999985		A130006I12Rik	4.70338	-3.81575	2.63323	-1.44907	0.147317	NA		A130006I12Rik	1.17018
A130010J15Rik	102.738	-0.0980565	0.184743	-0.530773	0.595576	NA		A130010J15Rik	72.2425	0.269041	0.289423	0.929576	0.352591	NA		A130010J15Rik	90.1198	-0.141894	0.286203	-0.495783	0.620048	0.999957		A130010J15Rik	263.392	-0.205765	0.349572	-0.58862	0.556116	0.999801		A130010J15Rik	129.954	-0.0551524	0.178318	-0.309292	0.7571	0.999985		A130010J15Rik	393.629	1.07201	0.248604	4.31209	1.61716e-05	0.00599159		A130010J15Rik	109.423
A1cf	0	NA	NA	NA	NA	NA		A1cf	0	NA	NA	NA	NA	NA		A1cf	0.13213	1.26084	3.27373	0.38514	0.700134	NA		A1cf	0	NA	NA	NA	NA	NA		A1cf	0	NA	NA	NA	NA	NA		A1cf	0	NA	NA	NA	NA	NA		A1cf	0.0694161
A230046K03Rik	1032.79	0.187451	0.0684052	2.7403	0.00613835	0.0849032		A230046K03Rik	568.453	0.084669	0.11221	0.754556	0.450515	0.966773		A230046K03Rik	853.058	0.0660847	0.0956436	0.690947	0.489599	0.999957		A230046K03Rik	2061.33	-0.00381418	0.144089	-0.026471	0.978882	0.999801		A230046K03Rik	1087.03	0.100329	0.0761924	1.31679	0.187911	0.999985		A230046K03Rik	2113.79	0.13605	0.113699	1.19658	0.231469	0.934245		A230046K03Rik	948.064
A230050P20Rik	1109.93	0.0580826	0.080263	0.723654	0.469278	0.815878		A230050P20Rik	1067.26	-0.058888	0.0926661	-0.635486	0.525112	0.987075		A230050P20Rik	1446.28	-0.0687793	0.0936367	-0.734533	0.462624	0.999957		A230050P20Rik	2860.42	-0.00312268	0.127894	-0.0244162	0.980521	0.999801		A230050P20Rik	1356.07	-0.144266	0.0927696	-1.5551	0.119923	0.936		A230050P20Rik	3658.92	0.0302495	0.103341	0.292715	0.76974	0.993408		A230050P20Rik	1133.91
A230065H16Rik	9.17993	0.462281	0.68702	0.672879	0.501024	NA		A230065H16Rik	17.5851	-0.937335	0.791681	-1.18398	0.236421	NA		A230065H16Rik	127.331	-0.302228	0.276885	-1.09153	0.275041	0.999957		A230065H16Rik	57.4729	0.357838	0.879874	0.406692	0.684234	0.999801		A230065H16Rik	0.720874	-0.415145	2.64514	-0.156947	0.875287	0.999985		A230065H16Rik	153.536	0.300364	0.369861	0.812099	0.416735	0.988795		A230065H16Rik	101.149
A2m	137.688	0.562928	0.273397	2.05902	0.0394925	NA		A2m	22.6373	0.50913	0.59013	0.862741	0.38828	NA		A2m	51.6467	-1.06427	0.417178	-2.55111	0.010738	0.355118		A2m	972.564	0.276543	0.198917	1.39025	0.164454	0.999801		A2m	106.241	0.215715	0.365998	0.589389	0.5556	0.999985		A2m	511.056	0.0822839	0.249309	0.330048	0.741364	0.993408		A2m	152.364
A330050F15Rik	226.03	0.168715	0.164351	1.02656	0.30463	0.703292		A330050F15Rik	56.6516	-0.482507	0.415524	-1.1612	0.24556	NA		A330050F15Rik	71.0903	0.0323651	0.326534	0.0991173	0.921045	0.999957		A330050F15Rik	1026.61	0.0210078	0.191587	0.109651	0.912686	0.999801		A330050F15Rik	269.444	0.0208724	0.16199	0.12885	0.897477	0.999985		A330050F15Rik	512.771	-0.129096	0.219015	-0.589442	0.555565	0.988795		A330050F15Rik	70.6289
A3galt2	6.38505	0.413972	0.870448	0.475585	0.63437	NA		A3galt2	5.11565	-0.156182	1.0575	-0.14769	0.882588	NA		A3galt2	4.48699	-0.0293198	1.10448	-0.0265462	0.978822	0.999957		A3galt2	11.5037	0.697895	1.466	0.476054	0.634036	NA		A3galt2	5.48077	0.316062	0.840613	0.375991	0.706924	0.999985		A3galt2	22.2378	-1.56297	1.20463	-1.29747	0.194471	0.906147		A3galt2	4.35133
A430005L14Rik	212.211	-0.0413026	0.144823	-0.285194	0.775495	0.947018		A430005L14Rik	100.071	-0.0482799	0.251704	-0.191812	0.847889	NA		A430005L14Rik	177.679	-0.0959428	0.215189	-0.445854	0.655703	0.999957		A430005L14Rik	479.909	-0.0110848	0.265484	-0.0417532	0.966695	0.999801		A430005L14Rik	238.457	-0.0501533	0.147957	-0.338973	0.73463	0.999985		A430005L14Rik	455.49	0.00309624	0.197051	0.0157129	0.987463	0.99748		A430005L14Rik	224.111
A430033K04Rik	364.486	0.109705	0.103552	1.05942	0.289406	0.689042		A430033K04Rik	284.016	-0.235732	0.155272	-1.51819	0.128967	0.638694		A430033K04Rik	326.214	-0.101854	0.149493	-0.681328	0.495664	0.999957		A430033K04Rik	447.748	0.0262398	0.272668	0.0962332	0.923335	0.999801		A430033K04Rik	335.709	0.0169187	0.11759	0.143879	0.885596	0.999985		A430033K04Rik	664.017	-0.0607811	0.139864	-0.434573	0.663872	0.993408		A430033K04Rik	425.025
A430078G23Rik	0	NA	NA	NA	NA	NA		A430078G23Rik	1.17871	1.91738	3.23075	0.593478	0.552861	NA		A430078G23Rik	0	NA	NA	NA	NA	NA		A430078G23Rik	0	NA	NA	NA	NA	NA		A430078G23Rik	0	NA	NA	NA	NA	NA		A430078G23Rik	0	NA	NA	NA	NA	NA		A430078G23Rik	0
A430105I19Rik	258.675	-0.0106874	0.151669	-0.0704653	0.943823	0.989053		A430105I19Rik	94.0066	0.039397	0.262902	0.149854	0.88088	NA		A430105I19Rik	117.973	-0.012279	0.245472	-0.050022	0.960105	0.999957		A430105I19Rik	412.278	0.129759	0.284016	0.456872	0.647763	0.999801		A430105I19Rik	180.308	0.12523	0.153939	0.813509	0.415926	0.999985		A430105I19Rik	389.419	0.225237	0.224379	1.00382	0.315463	0.972691		A430105I19Rik	124.367
A4galt	26.9271	0.308424	0.361545	0.85307	0.39362	NA		A4galt	13.8739	0.261138	0.650194	0.401631	0.687955	NA		A4galt	14.9276	-0.157637	0.666572	-0.236488	0.813054	0.999957		A4galt	101.107	0.128634	0.55142	0.233278	0.815546	0.999801		A4galt	26.5165	0.070587	0.36645	0.192624	0.847254	0.999985		A4galt	62.7334	-0.264358	0.474436	-0.557205	0.577387	0.990678		A4galt	29.6862
A4gnt	0.222042	-0.863223	3.14726	-0.274277	0.783872	NA		A4gnt	0.727585	0.646338	3.21289	0.20117	0.840565	NA		A4gnt	0	NA	NA	NA	NA	NA		A4gnt	0.167224	-0.862995	3.7217	-0.231882	0.81663	NA		A4gnt	1.51718	0.228875	1.66604	0.137377	0.890733	0.999985		A4gnt	0	NA	NA	NA	NA	NA		A4gnt	0.215791
A530016L24Rik	0.0649876	0.631809	3.15698	0.200131	0.841378	NA		A530016L24Rik	0	NA	NA	NA	NA	NA		A530016L24Rik	0	NA	NA	NA	NA	NA		A530016L24Rik	0	NA	NA	NA	NA	NA		A530016L24Rik	0.383469	0.495435	3.15269	0.157147	0.875129	0.999985		A530016L24Rik	0.20721	-1.1423	3.41146	-0.334841	0.737745	NA		A530016L24Rik	0.23387
A530032D15Rik	0	NA	NA	NA	NA	NA		A530032D15Rik	0.14262	0.813294	3.26691	0.248949	0.8034	NA		A530032D15Rik	0.169539	1.11192	3.29493	0.337462	0.735769	NA		A530032D15Rik	0	NA	NA	NA	NA	NA		A530032D15Rik	0.0929531	-0.834674	3.16524	-0.2637	0.792011	NA		A530032D15Rik	0	NA	NA	NA	NA	NA		A530032D15Rik	0
A530040E14RIK	0	NA	NA	NA	NA	NA		A530040E14RIK	0	NA	NA	NA	NA	NA		A530040E14RIK	0	NA	NA	NA	NA	NA		A530040E14RIK	0	NA	NA	NA	NA	NA		A530040E14RIK	0.114952	-0.830671	3.15053	-0.263661	0.792041	NA		A530040E14RIK	0	NA	NA	NA	NA	NA		A530040E14RIK	0
A530054K11Rik	439.03	0.110015	0.0990337	1.11088	0.266619	0.665233		A530054K11Rik	257.687	0.0574275	0.160302	0.358246	0.72016	0.997493		A530054K11Rik	292.442	-0.0171373	0.176327	-0.0971905	0.922575	0.999957		A530054K11Rik	800.836	0.22225	0.214899	1.03421	0.301039	0.999801		A530054K11Rik	413.183	-0.191335	0.113601	-1.68428	0.0921276	0.883792		A530054K11Rik	769.344	-0.0699631	0.177799	-0.393495	0.693954	0.993408		A530054K11Rik	321.211
A530064D06Rik	0.20386	1.07799	3.14693	0.342552	0.731935	NA		A530064D06Rik	0.285241	1.1508	3.25888	0.353126	0.723994	NA		A530064D06Rik	0	NA	NA	NA	NA	NA		A530064D06Rik	0.167224	-0.862995	3.7217	-0.231882	0.81663	NA		A530064D06Rik	0.0837761	0.283525	3.16319	0.0896326	0.928579	NA		A530064D06Rik	0.934519	2.91829	3.37519	0.864631	0.387241	NA		A530064D06Rik	0.481993
A530084C06Rik	34.0058	-0.223326	0.411426	-0.542809	0.587262	NA		A530084C06Rik	3.90642	-0.345223	1.30902	-0.263727	0.79199	NA		A530084C06Rik	4.65555	0.545896	1.0644	0.512868	0.608044	0.999957		A530084C06Rik	27.834	-0.33385	1.00005	-0.333833	0.738506	0.999801		A530084C06Rik	16.6834	0.161177	0.496637	0.324536	0.745532	0.999985		A530084C06Rik	39.5395	0.030345	0.738408	0.0410952	0.96722	0.996277		A530084C06Rik	6.73439
A530099J19Rik	1.12811	-1.28755	2.03199	-0.633636	0.526318	NA		A530099J19Rik	0	NA	NA	NA	NA	NA		A530099J19Rik	0	NA	NA	NA	NA	NA		A530099J19Rik	1.17341	0.928096	3.5693	0.260022	0.794847	NA		A530099J19Rik	1.13116	0.324459	1.822	0.178078	0.858662	0.999985		A530099J19Rik	0	NA	NA	NA	NA	NA		A530099J19Rik	0.171376
A630001G21Rik	14.1179	-0.552981	0.525344	-1.05261	0.292521	NA		A630001G21Rik	9.19694	-0.631399	0.847646	-0.744886	0.456341	NA		A630001G21Rik	12.4026	0.912894	0.771038	1.18398	0.236421	0.999957		A630001G21Rik	14.1687	-0.313449	1.33729	-0.234391	0.814681	NA		A630001G21Rik	11.5452	-0.0765027	0.589155	-0.129852	0.896684	0.999985		A630001G21Rik	23.1956	-1.49466	1.34085	-1.11471	0.264973	0.948907		A630001G21Rik	13.5096
A630010A05Rik	10.1846	-0.32202	0.590159	-0.545649	0.585307	NA		A630010A05Rik	9.56149	0.0975425	0.777038	0.125531	0.900103	NA		A630010A05Rik	9.01449	0.534243	0.80528	0.663425	0.507058	0.999957		A630010A05Rik	11.2655	-0.273278	1.477	-0.185023	0.853211	NA		A630010A05Rik	13.182	-0.183674	0.591576	-0.310482	0.756194	0.999985		A630010A05Rik	15.0003	-1.09924	0.971419	-1.13158	0.25781	0.947744		A630010A05Rik	6.02736
A630033H20Rik	7.01367	-1.12372	0.75825	-1.48199	0.138342	NA		A630033H20Rik	6.87529	-0.266388	0.932594	-0.285642	0.775152	NA		A630033H20Rik	5.61586	0.141061	1.18125	0.119416	0.904946	0.999957		A630033H20Rik	5.25552	2.52585	2.19958	1.14833	0.250831	NA		A630033H20Rik	4.84491	0.179427	0.783309	0.229062	0.81882	0.999985		A630033H20Rik	27.0836	-2.67369	1.28773	-2.07628	0.0378682	0.578615		A630033H20Rik	5.07181
A630076J17Rik	0.169058	0.332958	3.1412	0.105997	0.915585	NA		A630076J17Rik	0.18134	0.814574	3.25944	0.249912	0.802655	NA		A630076J17Rik	0	NA	NA	NA	NA	NA		A630076J17Rik	0.120302	0.17306	3.72268	0.046488	0.962921	NA		A630076J17Rik	0.0116517	-0.0790455	3.16445	-0.0249792	0.980072	NA		A630076J17Rik	0	NA	NA	NA	NA	NA		A630076J17Rik	0
A630077J23Rik	1.16376	0.493608	1.94887	0.25328	0.800052	NA		A630077J23Rik	1.54291	-0.558995	2.00541	-0.278743	0.780442	NA		A630077J23Rik	1.17339	0.54013	2.72616	0.198128	0.842945	0.999957		A630077J23Rik	4.89565	1.10635	2.3315	0.474522	0.635127	NA		A630077J23Rik	1.75705	-0.102304	1.39443	-0.0733664	0.941515	0.999985		A630077J23Rik	10.639	1.50439	1.66547	0.90328	0.366377	0.979971		A630077J23Rik	1.43521
A630081J09Rik	34.6372	3.06662	2.14933	1.42678	0.153643	NA		A630081J09Rik	38.0762	-4.77133	2.03093	-2.34933	0.0188074	NA		A630081J09Rik	10.788	-2.03566	1.60059	-1.27182	0.203438	0.999957		A630081J09Rik	44.7277	-0.461976	0.915357	-0.504695	0.613773	0.999801		A630081J09Rik	26.1963	-1.92952	0.74077	-2.60475	0.00919403	0.38821		A630081J09Rik	22.9307	1.10123	1.18017	0.93311	0.350763	0.97753		A630081J09Rik	1.90773
A630095E13Rik	0.219843	0.41605	3.15356	0.13193	0.89504	NA		A630095E13Rik	0.0820775	0.742105	3.25579	0.227934	0.819698	NA		A630095E13Rik	0	NA	NA	NA	NA	NA		A630095E13Rik	0.43008	1.04286	3.63251	0.287091	0.774042	NA		A630095E13Rik	0.130383	0.761244	3.16126	0.240804	0.809707	NA		A630095E13Rik	0.534695	-2.08935	3.35885	-0.622044	0.533913	NA		A630095E13Rik	0.909424
A630095N17Rik	0.0656782	-0.259689	3.15896	-0.082207	0.934482	NA		A630095N17Rik	0	NA	NA	NA	NA	NA		A630095N17Rik	0.182126	0.890909	3.29986	0.269984	0.787172	NA		A630095N17Rik	0.55871	-2.57188	3.65959	-0.70278	0.482193	NA		A630095N17Rik	0.104477	0.347511	3.16201	0.109902	0.912487	NA		A630095N17Rik	0.28072	-1.29511	3.41217	-0.379558	0.704274	NA		A630095N17Rik	0.429699
A730017C20Rik	641.407	0.00567754	0.0864978	0.0656379	0.947666	0.989713		A730017C20Rik	861.884	-0.368517	0.0939796	-3.92124	8.80932e-05	0.00489029		A730017C20Rik	2655.71	-0.34762	0.0730865	-4.75628	1.97193e-06	0.000430571		A730017C20Rik	3130.68	-0.458412	0.142501	-3.21691	0.0012958	0.0823867		A730017C20Rik	746.399	0.117349	0.110492	1.06206	0.28821	0.999985		A730017C20Rik	5046.87	0.0419215	0.123076	0.340613	0.733395	0.993408		A730017C20Rik	2178.02
A730046J19Rik	2.91648	-0.148532	1.14086	-0.130193	0.896414	NA		A730046J19Rik	65.5361	-1.51629	0.574828	-2.63781	0.00834438	NA		A730046J19Rik	75.5296	0.707782	0.356724	1.98411	0.0472431	0.795711		A730046J19Rik	43.6893	-0.0150212	0.820414	-0.0183093	0.985392	0.999801		A730046J19Rik	6.09739	0.0731383	1.00146	0.0730314	0.941781	0.999985		A730046J19Rik	69.5095	-0.399956	0.527982	-0.757518	0.448739	0.988795		A730046J19Rik	91.4456
A730049H05Rik	1.30771	-1.8499	2.28582	-0.809296	0.418345	NA		A730049H05Rik	0.0927957	-0.685567	3.27096	-0.209592	0.833986	NA		A730049H05Rik	0.988277	-1.43209	3.23805	-0.442269	0.658295	0.999957		A730049H05Rik	0.813782	1.33171	3.5717	0.372849	0.70926	NA		A730049H05Rik	5.07905	1.05358	1.0563	0.997426	0.318558	0.999985		A730049H05Rik	4.37016	0.87654	3.3032	0.265361	0.790732	NA		A730049H05Rik	0.15244
A730071L15Rik	0.22624	-0.230483	3.15529	-0.0730466	0.941769	NA		A730071L15Rik	0.595389	0.17124	3.24336	0.0527971	0.957894	NA		A730071L15Rik	0.644495	-0.756309	3.2555	-0.232317	0.816292	0.999957		A730071L15Rik	4.25522	-0.143146	2.22996	-0.0641923	0.948817	NA		A730071L15Rik	0.935958	-0.0880652	2.77476	-0.0317379	0.974681	0.999985		A730071L15Rik	14.4394	-0.367259	2.91356	-0.126051	0.899691	0.993408		A730071L15Rik	1.69027
A830005F24Rik	8.88512	0.00433075	0.640926	0.00675702	0.994609	NA		A830005F24Rik	6.61798	-0.128264	0.898696	-0.142723	0.886509	NA		A830005F24Rik	7.09522	0.691036	0.929974	0.74307	0.457439	0.999957		A830005F24Rik	47.9599	-0.193734	0.777119	-0.249298	0.80313	0.999801		A830005F24Rik	9.94443	0.439196	0.592849	0.740822	0.458802	0.999985		A830005F24Rik	29.6465	-0.528493	0.724493	-0.729466	0.465717	0.988795		A830005F24Rik	13.968
A830010M20Rik	2447.61	0.133373	0.0739037	1.80468	0.0711243	0.352759		A830010M20Rik	1332.01	0.0884382	0.0955982	0.925104	0.354912	0.929261		A830010M20Rik	1206.76	-0.0242301	0.117903	-0.205508	0.837175	0.999957		A830010M20Rik	1941	0.119467	0.151162	0.790327	0.429337	0.999801		A830010M20Rik	2753.59	-0.0309582	0.0689498	-0.448997	0.653434	0.999985		A830010M20Rik	2341.73	-0.120024	0.132687	-0.904563	0.365697	0.979971		A830010M20Rik	1684.18
A830018L16Rik	2007.61	0.228507	0.0737208	3.09963	0.00193766	0.0402385		A830018L16Rik	804.02	-0.362108	0.135495	-2.67248	0.00752936	0.123902		A830018L16Rik	541.673	-0.150939	0.146314	-1.03161	0.302255	0.999957		A830018L16Rik	1210.74	0.362704	0.177811	2.03983	0.0413671	0.726179		A830018L16Rik	2046.64	-0.327758	0.0778979	-4.20753	2.58179e-05	0.00754962		A830018L16Rik	1077.95	-0.246909	0.168463	-1.46566	0.142742	0.852063		A830018L16Rik	641.884
A830031A19Rik	5.45942	-0.767375	0.792922	-0.967782	0.333153	NA		A830031A19Rik	3.07524	-1.34894	1.54586	-0.872616	0.382872	NA		A830031A19Rik	0.830688	1.20757	3.26021	0.370397	0.711087	0.999957		A830031A19Rik	1.74975	1.06819	3.54189	0.301588	0.762966	NA		A830031A19Rik	8.81467	-0.0891163	0.624001	-0.142814	0.886437	0.999985		A830031A19Rik	1.13879	-3.05191	3.34846	-0.911436	0.362066	NA		A830031A19Rik	0.985894
A830039N20Rik	4352.27	0.0201733	0.0482338	0.418239	0.675772	0.908434		A830039N20Rik	2120.34	0.133653	0.0818469	1.63296	0.102477	0.573961		A830039N20Rik	2072.83	0.0257762	0.0932811	0.276328	0.782296	0.999957		A830039N20Rik	4469.09	-0.183021	0.113292	-1.61548	0.106206	0.999801		A830039N20Rik	5829.37	-0.19197	0.0787663	-2.43721	0.0148011	0.492033		A830039N20Rik	5894.21	-0.133374	0.101165	-1.31837	0.187378	0.897478		A830039N20Rik	3098.35
A830080D01Rik	141.992	0.194172	0.164133	1.18302	0.236802	NA		A830080D01Rik	137.235	0.0424886	0.221569	0.191763	0.847928	NA		A830080D01Rik	149.641	0.299576	0.236843	1.26487	0.205917	0.999957		A830080D01Rik	354.34	0.0575275	0.304455	0.188953	0.85013	0.999801		A830080D01Rik	139.172	0.0146606	0.169752	0.0863647	0.931176	0.999985		A830080D01Rik	359.303	0.373552	0.290386	1.2864	0.198305	0.908129		A830080D01Rik	136.421
A930002H24Rik	0.83868	-0.887887	2.85693	-0.310783	0.755965	NA		A930002H24Rik	0.818316	0.0434791	2.75409	0.0157871	0.987404	NA		A930002H24Rik	0.734668	-6.61849	3.26229	-2.02878	0.0424805	0.768176		A930002H24Rik	3.47155	0.725597	2.90359	0.249896	0.802668	NA		A930002H24Rik	1.70709	1.14157	1.57273	0.725854	0.467928	0.999985		A930002H24Rik	8.41395	-1.85688	2.51525	-0.738248	0.460364	0.988795		A930002H24Rik	1.78757
A930003A15Rik	3.70126	0.339401	1.20622	0.281375	0.778423	NA		A930003A15Rik	2.67881	-0.188073	1.74561	-0.107741	0.914201	NA		A930003A15Rik	2.63714	-1.06457	1.99582	-0.533402	0.593755	0.999957		A930003A15Rik	5.09664	2.16841	2.31402	0.937077	0.348719	NA		A930003A15Rik	1.00294	0.801561	2.42345	0.330753	0.740831	0.999985		A930003A15Rik	8.49886	-0.084749	2.17233	-0.0390129	0.96888	0.996277		A930003A15Rik	3.36826
A930004D18Rik	97.6456	-0.00970882	0.26666	-0.0364089	0.970956	NA		A930004D18Rik	25.0229	-0.129654	0.579107	-0.223886	0.822846	NA		A930004D18Rik	43.6004	-0.40773	0.411719	-0.990312	0.322022	0.999957		A930004D18Rik	284.054	-0.100093	0.340214	-0.294207	0.7686	0.999801		A930004D18Rik	115.374	-0.186825	0.213591	-0.874687	0.381744	0.999985		A930004D18Rik	214.189	-0.866913	0.448055	-1.93483	0.0530106	0.639043		A930004D18Rik	59.9028
A930009A15Rik	4.77677	-0.906715	0.847089	-1.07039	0.284444	NA		A930009A15Rik	6.67715	0.614336	1.02233	0.600918	0.547894	NA		A930009A15Rik	6.81654	-0.89082	1.09936	-0.810308	0.417763	0.999957		A930009A15Rik	12.784	0.877413	1.4261	0.615251	0.538389	NA		A930009A15Rik	6.20741	-0.16101	0.7466	-0.215657	0.829255	0.999985		A930009A15Rik	16.1556	-0.727968	1.06051	-0.686434	0.492439	0.988795		A930009A15Rik	7.77827
A930011G23Rik	10.029	-0.538424	0.684263	-0.786866	0.43136	NA		A930011G23Rik	15.7666	-0.184132	0.63154	-0.29156	0.770623	NA		A930011G23Rik	14.5099	0.180802	0.671729	0.269159	0.787808	0.999957		A930011G23Rik	60.5813	-0.175325	0.70779	-0.247708	0.80436	0.999801		A930011G23Rik	18.33	-0.535539	0.517271	-1.03532	0.300522	0.999985		A930011G23Rik	75.8868	-0.170553	0.385822	-0.442051	0.658452	0.993408		A930011G23Rik	20.424
A930017K11Rik	20.3963	-0.62693	0.46613	-1.34497	0.178635	NA		A930017K11Rik	22.7944	0.121484	0.523767	0.231943	0.816582	NA		A930017K11Rik	17.4664	-0.367016	0.667231	-0.550058	0.58228	0.999957		A930017K11Rik	72.2565	0.38937	0.645408	0.603292	0.546314	0.999801		A930017K11Rik	13.352	0.556263	0.56699	0.98108	0.326553	0.999985		A930017K11Rik	79.3362	-0.0619946	0.577138	-0.107417	0.914458	0.993408		A930017K11Rik	29.35
A930017M01Rik	110.045	0.508659	0.178925	2.84287	0.00447098	NA		A930017M01Rik	80.7524	-0.366434	0.338796	-1.08158	0.279441	NA		A930017M01Rik	256.52	-0.462209	0.16883	-2.73772	0.00618662	0.251391		A930017M01Rik	749.138	-0.287735	0.216123	-1.33135	0.183075	0.999801		A930017M01Rik	93.6898	0.0979902	0.226811	0.432034	0.665717	0.999985		A930017M01Rik	688.841	0.0209025	0.218756	0.0955517	0.923877	0.993408		A930017M01Rik	227.138
A930018M24Rik	0.600142	-1.43725	3.11624	-0.461213	0.644646	NA		A930018M24Rik	0	NA	NA	NA	NA	NA		A930018M24Rik	0	NA	NA	NA	NA	NA		A930018M24Rik	3.63699	0.322401	3.68668	0.0874501	0.930314	NA		A930018M24Rik	1.01504	2.75301	3.10857	0.885619	0.375823	0.999985		A930018M24Rik	0.821289	-2.08078	3.34199	-0.622617	0.533536	NA		A930018M24Rik	0.198297
A930018P22Rik	0.0715908	-0.206589	3.15896	-0.0653976	0.947857	NA		A930018P22Rik	0.0820775	0.742105	3.25579	0.227934	0.819698	NA		A930018P22Rik	0	NA	NA	NA	NA	NA		A930018P22Rik	1.42118	-0.405776	3.66968	-0.110575	0.911953	NA		A930018P22Rik	0.173289	-0.113935	3.16197	-0.0360327	0.971256	0.999985		A930018P22Rik	0.648049	-0.735852	3.33166	-0.220867	0.825196	NA		A930018P22Rik	0.794603
A930033H14Rik	35.8003	-0.124034	0.344751	-0.359778	0.719013	NA		A930033H14Rik	25.8061	-0.00587379	0.499332	-0.0117633	0.990614	NA		A930033H14Rik	29.202	0.0649769	0.490056	0.132591	0.894517	0.999957		A930033H14Rik	116.976	0.0726397	0.513096	0.141571	0.887419	0.999801		A930033H14Rik	37.0558	0.00540002	0.380736	0.0141831	0.988684	0.999985		A930033H14Rik	140.229	0.487683	0.366692	1.32995	0.183535	0.896833		A930033H14Rik	57.18
A930035D04Rik	9.88041	-0.422246	0.597925	-0.706185	0.480073	NA		A930035D04Rik	6.33825	0.452608	0.952461	0.475198	0.634646	NA		A930035D04Rik	8.59851	-0.221478	0.839423	-0.263845	0.791899	0.999957		A930035D04Rik	31.1626	0.339569	0.951362	0.35693	0.721144	0.999801		A930035D04Rik	15.7131	-0.306819	0.478876	-0.640706	0.521714	0.999985		A930035D04Rik	45.1576	-0.0995169	0.499173	-0.199364	0.841978	0.993408		A930035D04Rik	10.7053
AA413626	2.03105	-0.299598	1.31066	-0.228586	0.819191	NA		AA413626	2.50473	1.87291	1.58826	1.17922	0.23831	NA		AA413626	1.98559	-1.40068	1.83664	-0.762632	0.445683	0.999957		AA413626	5.94558	1.86748	2.07298	0.900867	0.367659	NA		AA413626	3.94269	0.196928	0.91531	0.215149	0.829651	0.999985		AA413626	4.41884	0.574047	2.22615	0.257866	0.79651	NA		AA413626	2.9915
AA414768	106.327	0.0328893	0.193732	0.169767	0.865194	NA		AA414768	79.0039	-0.11874	0.281261	-0.422169	0.672902	NA		AA414768	86.9142	-0.0872544	0.282806	-0.308531	0.757678	0.999957		AA414768	215.385	0.0180532	0.384509	0.0469513	0.962552	0.999801		AA414768	106.164	0.0908846	0.204818	0.443732	0.657236	0.999985		AA414768	302.307	0.00576067	0.242178	0.0237869	0.981023	0.997358		AA414768	104.736
AA415398	173.841	-0.250121	0.170773	-1.46464	0.143019	NA		AA415398	78.7946	-0.0868242	0.293062	-0.296266	0.767027	NA		AA415398	117.003	0.0133335	0.244177	0.0546059	0.956452	0.999957		AA415398	320.291	-0.358201	0.324231	-1.10477	0.269259	0.999801		AA415398	229.577	-0.109781	0.135886	-0.807886	0.419156	0.999985		AA415398	443.657	0.0934237	0.224391	0.416344	0.677159	0.993408		AA415398	136.074
AA467197	0.940499	-1.08275	2.2102	-0.489889	0.624213	NA		AA467197	0.5385	0.768601	3.22757	0.238136	0.811776	NA		AA467197	2.11208	0.0863856	1.72669	0.0500297	0.960099	0.999957		AA467197	13.1873	-0.077742	1.39537	-0.0557144	0.955569	NA		AA467197	2.57188	0.415074	1.55419	0.267068	0.789417	0.999985		AA467197	12.7022	-1.97813	1.2267	-1.61257	0.106839	0.795062		AA467197	2.53115
AA474331	187.765	0.173732	0.135675	1.28051	0.200367	NA		AA474331	151.149	-0.0245967	0.207143	-0.118743	0.905479	NA		AA474331	179.645	-0.180623	0.200416	-0.901238	0.367462	0.999957		AA474331	330.627	-0.193053	0.313931	-0.614954	0.538585	0.999801		AA474331	206.628	-0.032329	0.137787	-0.23463	0.814496	0.999985		AA474331	341.246	-0.0753512	0.228183	-0.330222	0.741232	0.993408		AA474331	146.396
AA986860	40.9268	-0.0097085	0.326625	-0.0297237	0.976287	NA		AA986860	43.1431	-0.218125	0.377506	-0.577806	0.563395	NA		AA986860	54.7202	0.181403	0.368326	0.492506	0.622362	0.999957		AA986860	124.16	0.14341	0.499179	0.287292	0.773889	0.999801		AA986860	41.7803	-0.450798	0.30078	-1.49876	0.133935	0.957226		AA986860	149.97	-0.176854	0.353107	-0.500851	0.616476	0.993275		AA986860	58.6568
AA987161	291.121	-0.0122104	0.150487	-0.0811393	0.935331	0.987757		AA987161	149.498	-0.0501267	0.235186	-0.213137	0.83122	NA		AA987161	149.129	0.485704	0.238806	2.03388	0.0419635	0.764075		AA987161	397.784	0.268609	0.287036	0.935802	0.349375	0.999801		AA987161	268.517	0.0554097	0.153926	0.359976	0.718865	0.999985		AA987161	316.655	0.22257	0.385503	0.57735	0.563703	0.990033		AA987161	173.156
Aaas	164.061	0.122875	0.170847	0.719215	0.472009	NA		Aaas	76.8926	-0.215505	0.320039	-0.67337	0.500712	NA		Aaas	106.747	-0.204835	0.37355	-0.548347	0.583453	0.999957		Aaas	364.196	0.0593991	0.298977	0.198674	0.842517	0.999801		Aaas	169.617	-0.123885	0.158701	-0.780619	0.435027	0.999985		Aaas	346.125	-0.225014	0.316458	-0.711038	0.477061	0.988795		Aaas	177.104
Aacs	720.071	-0.201232	0.103338	-1.94732	0.0514963	0.295654		Aacs	336.158	0.106046	0.15613	0.679221	0.496998	0.98232		Aacs	478.491	0.0384146	0.139952	0.274484	0.783713	0.999957		Aacs	1319.18	-0.0801066	0.170032	-0.471126	0.637551	0.999801		Aacs	1006.69	-0.0812188	0.0724711	-1.12071	0.262413	0.999985		Aacs	1828.58	-0.179959	0.097199	-1.85145	0.0641045	0.683474		Aacs	798.717
Aadat	0.987642	-1.55172	3.09136	-0.501954	0.6157	NA		Aadat	0.154952	-0.111998	3.27096	-0.03424	0.972686	NA		Aadat	2.34932	-0.332708	2.12789	-0.156355	0.875753	0.999957		Aadat	9.3642	-1.33766	2.30166	-0.581171	0.561125	NA		Aadat	1.63697	-0.608475	2.15725	-0.28206	0.777897	0.999985		Aadat	8.34981	-2.59005	2.51179	-1.03116	0.302468	0.966203		Aadat	1.36386
Aaed1	9.87163	-0.0708865	0.676723	-0.10475	0.916574	NA		Aaed1	6.99998	-0.328295	1.1049	-0.297127	0.766369	NA		Aaed1	11.0115	1.06672	1.02384	1.04188	0.297468	0.999957		Aaed1	29.3463	-0.480607	1.01666	-0.472734	0.636403	0.999801		Aaed1	5.17605	1.08802	1.48525	0.732554	0.463831	0.999985		Aaed1	19.6128	-1.0632	2.03916	-0.521392	0.602093	0.993024		Aaed1	8.80987
Aagab	1432.04	0.169711	0.0732125	2.31805	0.0204464	0.176623		Aagab	442.205	-0.119386	0.124278	-0.960638	0.336734	0.920705		Aagab	570.38	-0.0746873	0.115827	-0.644818	0.519045	0.999957		Aagab	1509.45	-0.0877629	0.161242	-0.544291	0.586241	0.999801		Aagab	1282.55	0.169502	0.0949447	1.78527	0.0742174	0.832561		Aagab	1591.53	0.0325178	0.147664	0.220215	0.825704	0.993408		Aagab	744.176
Aak1	10803.1	-0.117379	0.0736283	-1.59421	0.110888	0.447568		Aak1	4452.57	0.0258629	0.0619854	0.417243	0.676501	0.993553		Aak1	5354.19	0.0256257	0.069459	0.368932	0.712178	0.999957		Aak1	18061.3	-0.0693107	0.0993396	-0.697715	0.485356	0.999801		Aak1	12321.1	-0.0647444	0.107777	-0.600723	0.548025	0.999985		Aak1	16038.9	-0.0789324	0.057182	-1.38037	0.167473	0.880122		Aak1	6579.63
Aamdc	289.906	-0.263098	0.123294	-2.13391	0.0328505	0.230196		Aamdc	167.069	0.0623812	0.202978	0.307329	0.758593	NA		Aamdc	181.137	0.0347141	0.205361	0.16904	0.865765	0.999957		Aamdc	717.371	0.0301566	0.227435	0.132595	0.894514	0.999801		Aamdc	284.96	0.103289	0.132885	0.777279	0.436994	0.999985		Aamdc	568.918	-0.0080033	0.191988	-0.0416865	0.966749	0.996277		Aamdc	206.337
Aamp	2071.57	-0.0485314	0.062999	-0.770351	0.441092	0.797082		Aamp	1397.88	-0.0255659	0.0762149	-0.335445	0.737289	0.999291		Aamp	1843.83	-0.050555	0.0707121	-0.714942	0.474645	0.999957		Aamp	4830.99	-0.0931047	0.111842	-0.832464	0.405147	0.999801		Aamp	2285.91	0.024069	0.0640323	0.375888	0.707	0.999985		Aamp	5583.27	0.0465877	0.0688977	0.676186	0.498922	0.988795		Aamp	2222.83
Aanat	3.1761	-0.529984	1.22483	-0.4327	0.665233	NA		Aanat	12.1766	-0.0687797	0.794996	-0.0865159	0.931056	NA		Aanat	27.7331	-0.959261	0.587179	-1.63368	0.102327	0.999957		Aanat	25.195	-0.127763	1.04768	-0.121949	0.90294	0.999801		Aanat	7.80778	-1.07624	0.835291	-1.28846	0.197587	0.999985		Aanat	63.7162	-0.216992	0.581456	-0.373188	0.709009	0.993408		Aanat	11.4787
Aar2	693.16	0.0274494	0.0851403	0.322403	0.747148	0.934002		Aar2	400.969	-0.0544041	0.129319	-0.420696	0.673977	0.993553		Aar2	454.495	0.0225602	0.125427	0.179867	0.857257	0.999957		Aar2	1434.1	0.0148326	0.165109	0.0898349	0.928418	0.999801		Aar2	681.513	0.0197584	0.0854065	0.231345	0.817046	0.999985		Aar2	1351.62	-0.0516571	0.137825	-0.374802	0.707808	0.993408		Aar2	594.231
Aard	30.5383	-0.0418312	0.336239	-0.124409	0.900991	NA		Aard	22.5259	-0.103686	0.533511	-0.194346	0.845905	NA		Aard	74.2979	-0.346508	0.307712	-1.12608	0.260132	0.999957		Aard	356.663	0.082935	0.305178	0.271759	0.785807	0.999801		Aard	41.0301	-0.252393	0.284562	-0.886955	0.375103	0.999985		Aard	314.58	0.061264	0.289422	0.211677	0.832359	0.993408		Aard	66.3972
Aars	2941.77	-0.072085	0.0800257	-0.900773	0.367709	0.751304		Aars	1726.56	-0.104081	0.087357	-1.19145	0.233477	0.820912		Aars	2638.63	-0.113059	0.0770346	-1.46764	0.142202	0.999957		Aars	9107.66	0.0350569	0.0953204	0.36778	0.713037	0.999801		Aars	3162.65	-0.0766422	0.0574873	-1.3332	0.182465	0.999985		Aars	9191.68	-0.166266	0.0832722	-1.99666	0.0458621	0.611658		Aars	3145.7
Aars2	455.876	-0.135973	0.100174	-1.35737	0.174665	0.558403		Aars2	251.101	0.189663	0.166552	1.13876	0.254804	0.851599		Aars2	322.953	0.0551217	0.149844	0.36786	0.712978	0.999957		Aars2	1182.56	-0.0802443	0.179812	-0.446268	0.655404	0.999801		Aars2	450.647	0.061335	0.101559	0.603932	0.545889	0.999985		Aars2	1147.54	-0.13881	0.120388	-1.15302	0.248902	0.944449		Aars2	361.777
Aarsd1	626.61	-0.106754	0.0884395	-1.20708	0.2274	0.625366		Aarsd1	527.878	-0.044556	0.11381	-0.391493	0.695433	0.996154		Aarsd1	561.72	0.014992	0.123656	0.121239	0.903501	0.999957		Aarsd1	1483.17	-0.102414	0.167802	-0.610325	0.541646	0.999801		Aarsd1	696.173	-0.00159058	0.0862153	-0.0184489	0.985281	0.999985		Aarsd1	1623.79	-0.112378	0.102227	-1.0993	0.271638	0.954229		Aarsd1	697.532
Aasdh	237.832	0.320787	0.163981	1.95625	0.0504361	0.29298		Aasdh	253.764	0.175209	0.170715	1.02632	0.304739	0.896408		Aasdh	270.269	0.0979286	0.167297	0.585356	0.558308	0.999957		Aasdh	488.042	0.260887	0.262972	0.992073	0.321162	0.999801		Aasdh	261.042	0.110358	0.143722	0.767858	0.442571	0.999985		Aasdh	557.42	0.166401	0.19915	0.835558	0.403404	0.988795		Aasdh	227.245
Aasdhppt	383.927	0.114115	0.112732	1.01227	0.311408	0.708978		Aasdhppt	255.563	0.152505	0.160535	0.949982	0.342121	0.922007		Aasdhppt	288.767	0.00915333	0.155983	0.0586817	0.953206	0.999957		Aasdhppt	696.491	0.0237707	0.225737	0.105303	0.916136	0.999801		Aasdhppt	400.041	0.101399	0.115587	0.877254	0.380349	0.999985		Aasdhppt	802.974	-0.166962	0.182776	-0.913479	0.360991	0.979971		Aasdhppt	350.173
Aass	89.5633	0.101931	0.22411	0.454823	0.649236	NA		Aass	50.5475	0.00542589	0.359199	0.0151055	0.987948	NA		Aass	57.9727	0.335167	0.369841	0.906246	0.364806	0.999957		Aass	171.499	0.490731	0.427239	1.14861	0.250717	0.999801		Aass	86.6572	-0.100904	0.225114	-0.448234	0.653985	0.999985		Aass	191.355	1.0634	0.404057	2.63182	0.00849288	0.328083		Aass	63.3572
Aatf	201.805	-0.0141417	0.138803	-0.101883	0.918849	NA		Aatf	136.876	0.0411221	0.214691	0.191541	0.848102	NA		Aatf	174.009	-0.130814	0.197559	-0.662152	0.507874	0.999957		Aatf	378.447	-0.108449	0.294808	-0.367864	0.712974	0.999801		Aatf	211.432	0.113779	0.153753	0.740015	0.459291	0.999985		Aatf	460.084	-0.0903146	0.193874	-0.465841	0.641329	0.993275		Aatf	204.002
Aatk	4958.58	-0.110708	0.0638094	-1.73497	0.0827459	0.38094		Aatk	4791.85	0.23443	0.0861833	2.72013	0.00652557	0.112636		Aatk	5215.93	-0.104839	0.0691603	-1.51588	0.12955	0.999957		Aatk	17226.2	0.270563	0.0961324	2.81448	0.00488559	0.197143		Aatk	5358.11	-0.0951785	0.0789056	-1.20623	0.227728	0.999985		Aatk	17742.9	-0.0571259	0.0852835	-0.669835	0.502963	0.988795		Aatk	6882.7
AB124611	3.81182	0.0486453	0.966939	0.0503086	0.959876	NA		AB124611	2.02288	0.60114	1.87876	0.319967	0.748993	NA		AB124611	3.74809	0.576049	1.34812	0.427298	0.669162	0.999957		AB124611	8.38384	-0.395077	1.66877	-0.236746	0.812853	NA		AB124611	3.02619	-0.896861	1.03155	-0.869428	0.384613	0.999985		AB124611	8.11674	-4.49941	2.63151	-1.70982	0.0872996	0.750166		AB124611	5.03132
Abat	4877.42	-0.126246	0.0541077	-2.33324	0.0196357	0.172001		Abat	7792.74	-0.0504972	0.0671196	-0.752347	0.451843	0.966773		Abat	9733.46	0.104774	0.0459053	2.28239	0.0224665	0.550534		Abat	27504.7	0.0922101	0.0839467	1.09844	0.272014	0.999801		Abat	5263.34	-0.118647	0.0629376	-1.88515	0.0594092	0.788842		Abat	30137	-0.115739	0.0815295	-1.4196	0.155725	0.868475		Abat	9834.6
Abca1	1042.53	-0.142079	0.0849682	-1.67215	0.0944948	0.411366		Abca1	801.04	-0.0944284	0.129291	-0.730356	0.465172	0.970559		Abca1	864.369	-0.123302	0.123528	-0.998164	0.3182	0.999957		Abca1	1833.34	0.389382	0.150011	2.5957	0.00943995	0.307856		Abca1	862.151	-0.195292	0.109685	-1.78047	0.0749983	0.833447		Abca1	1600.2	-0.046962	0.153591	-0.30576	0.759787	0.993408		Abca1	1106.28
Abca12	12.5612	-0.0431155	0.518907	-0.083089	0.933781	NA		Abca12	8.48883	-0.377575	0.803553	-0.469882	0.63844	NA		Abca12	7.94003	0.197391	0.962498	0.205082	0.837508	0.999957		Abca12	21.3424	-0.196905	1.11641	-0.176373	0.860001	0.999801		Abca12	12.6476	0.312444	0.619293	0.504517	0.613898	0.999985		Abca12	28.1949	-0.946878	0.668064	-1.41735	0.156382	0.869087		Abca12	7.01051
Abca13	1.64537	0.518031	1.5269	0.33927	0.734407	NA		Abca13	1.04786	-0.220836	2.92305	-0.0755501	0.939777	NA		Abca13	11.0653	-0.732244	1.35589	-0.540046	0.589165	0.999957		Abca13	26.4254	-0.227781	1.0465	-0.21766	0.827694	0.999801		Abca13	2.55363	0.209534	1.46636	0.142894	0.886374	0.999985		Abca13	11.0288	-2.78115	2.58218	-1.07705	0.281456	0.956838		Abca13	5.45841
Abca14	0.220383	-1.13476	3.14657	-0.360635	0.718373	NA		Abca14	0	NA	NA	NA	NA	NA		Abca14	0	NA	NA	NA	NA	NA		Abca14	0.424599	-1.05051	3.71932	-0.282448	0.7776	NA		Abca14	0.45722	0.0220221	3.14183	0.00700932	0.994407	0.999985		Abca14	0	NA	NA	NA	NA	NA		Abca14	0.193534
Abca15	0	NA	NA	NA	NA	NA		Abca15	0	NA	NA	NA	NA	NA		Abca15	0	NA	NA	NA	NA	NA		Abca15	0	NA	NA	NA	NA	NA		Abca15	0	NA	NA	NA	NA	NA		Abca15	0	NA	NA	NA	NA	NA		Abca15	0.198297
Abca16	0.093369	0.646851	3.15896	0.204767	0.837754	NA		Abca16	0.0820775	0.742105	3.25579	0.227934	0.819698	NA		Abca16	0	NA	NA	NA	NA	NA		Abca16	0.295812	1.5848	3.65113	0.434057	0.664247	NA		Abca16	0	NA	NA	NA	NA	NA		Abca16	1.23633	-1.05121	3.42143	-0.307243	0.758659	NA		Abca16	0
Abca17	8.73304	0.482145	0.746491	0.645882	0.518356	NA		Abca17	6.6328	-0.224417	0.896391	-0.250356	0.802312	NA		Abca17	4.83358	0.589059	1.09893	0.536028	0.591939	0.999957		Abca17	10.5031	-1.16894	1.54126	-0.758434	0.448191	NA		Abca17	15.0272	-0.154994	0.580798	-0.266863	0.789575	0.999985		Abca17	10.0531	-3.42794	1.62385	-2.111	0.0347725	0.554659		Abca17	6.41448
Abca2	4965.62	0.0191468	0.0629734	0.304045	0.761093	0.940842		Abca2	4729.6	0.159083	0.0812496	1.95795	0.0502359	0.40685		Abca2	5656.45	0.0182397	0.0651364	0.280024	0.779459	0.999957		Abca2	20393.6	0.30138	0.0948011	3.17908	0.00147743	0.0891878		Abca2	5252.77	-0.205041	0.101997	-2.01027	0.0444023	0.722593		Abca2	20716.4	-0.0070715	0.0648595	-0.109028	0.91318	0.993408		Abca2	7327.92
Abca3	1881.04	-0.0145897	0.0671655	-0.21722	0.828037	0.957724		Abca3	1268.31	-0.0396246	0.0888393	-0.446025	0.655579	0.993553		Abca3	1891.03	-0.0558664	0.090394	-0.618032	0.536554	0.999957		Abca3	4432.71	-0.0439398	0.111899	-0.392674	0.694561	0.999801		Abca3	2291.94	-0.101566	0.0741186	-1.37031	0.170589	0.994515		Abca3	5538.44	-0.0293104	0.0638751	-0.45887	0.646328	0.993275		Abca3	2397.09
Abca4	88.3185	-0.241902	0.298469	-0.810477	0.417666	NA		Abca4	30.6849	0.279739	0.448483	0.623746	0.532794	NA		Abca4	33.1317	0.41169	0.499319	0.824503	0.409654	0.999957		Abca4	657.229	0.758756	0.237806	3.19066	0.00141949	0.0880319		Abca4	73.8449	-0.125258	0.308138	-0.406499	0.684376	0.999985		Abca4	43.7678	-0.531616	0.861481	-0.617096	0.537171	0.988795		Abca4	30.3868
Abca5	1115.36	0.0811663	0.071693	1.13214	0.257577	0.65681		Abca5	650.821	-0.100022	0.112935	-0.885658	0.375802	0.937853		Abca5	1078.07	0.192585	0.116376	1.65486	0.0979532	0.999957		Abca5	4034.89	0.0836488	0.118135	0.708076	0.478898	0.999801		Abca5	1179.57	-0.0595792	0.110085	-0.54121	0.588363	0.999985		Abca5	3384.49	0.0441774	0.0723026	0.611008	0.541194	0.988795		Abca5	1088.36
Abca6	61.9429	-0.0510861	0.239559	-0.213251	0.831131	NA		Abca6	44.0741	0.385926	0.399485	0.966059	0.334015	NA		Abca6	44.4599	-0.17862	0.399917	-0.446643	0.655133	0.999957		Abca6	213.707	0.510032	0.40896	1.24715	0.212344	0.999801		Abca6	69.3803	-0.200824	0.313473	-0.640642	0.521755	0.999985		Abca6	178.412	0.164483	0.345733	0.475751	0.634252	0.993275		Abca6	46.286
Abca7	327.117	0.0291809	0.12368	0.23594	0.813479	0.954514		Abca7	186.526	0.10245	0.194959	0.525492	0.599241	0.993553		Abca7	304.106	0.189063	0.160418	1.17857	0.238571	0.999957		Abca7	1824.16	-0.0843057	0.149818	-0.56272	0.573626	0.999801		Abca7	409.031	-0.122652	0.125697	-0.975776	0.329176	0.999985		Abca7	1584.22	-0.0599669	0.152616	-0.392925	0.694375	0.993408		Abca7	440.057
Abca8a	294.212	0.451685	0.279615	1.61538	0.106229	0.437242		Abca8a	245.859	0.530925	0.190274	2.79032	0.00526559	0.0999663		Abca8a	195.812	0.000764731	0.232473	0.00328955	0.997375	0.999957		Abca8a	668.081	0.308051	0.227493	1.35411	0.1757	0.999801		Abca8a	253.633	-0.253528	0.32378	-0.783027	0.433611	0.999985		Abca8a	917.454	-0.356432	0.381693	-0.933817	0.350398	0.97753		Abca8a	220.492
Abca8b	806.963	0.168123	0.075899	2.21509	0.0267539	0.205347		Abca8b	494.069	0.0536634	0.118806	0.451689	0.651493	0.993553		Abca8b	507.631	-0.117811	0.13003	-0.906024	0.364923	0.999957		Abca8b	997.973	-0.232962	0.195565	-1.19123	0.233565	0.999801		Abca8b	739.574	0.00929615	0.095483	0.0973592	0.922441	0.999985		Abca8b	1276.91	0.0625082	0.155211	0.402729	0.687147	0.993408		Abca8b	317.824
Abca9	219.323	-0.100888	0.175919	-0.573491	0.566312	0.861096		Abca9	112.065	0.376505	0.23778	1.58342	0.113326	NA		Abca9	128.915	0.334817	0.243498	1.37503	0.169123	0.999957		Abca9	322.548	0.388077	0.319243	1.21562	0.224131	0.999801		Abca9	199.625	0.119511	0.142907	0.836281	0.402997	0.999985		Abca9	287.224	0.0795579	0.259714	0.306329	0.759354	0.993408		Abca9	125.692
Abcb10	732.65	0.0697819	0.112491	0.620335	0.535037	0.847581		Abcb10	428.608	-0.0896074	0.124143	-0.721807	0.470413	0.973682		Abcb10	639.561	0.0526317	0.110065	0.478187	0.632517	0.999957		Abcb10	1686.22	-0.144347	0.156053	-0.924988	0.354972	0.999801		Abcb10	421.786	0.13436	0.10735	1.2516	0.210715	0.999985		Abcb10	2051.72	0.0179588	0.111029	0.161749	0.871503	0.993408		Abcb10	687.245
Abcb11	0.462495	12.5963	3.1441	4.00634	6.16676e-05	NA		Abcb11	2.09954	-0.513364	2.24908	-0.228256	0.819448	NA		Abcb11	0.547318	0.877011	3.29598	0.266085	0.790174	0.999957		Abcb11	1.00334	-1.43526	3.7099	-0.386872	0.698851	NA		Abcb11	0.555177	0.673913	3.1223	0.215839	0.829114	0.999985		Abcb11	0	NA	NA	NA	NA	NA		Abcb11	0.416497
Abcb1a	637.703	-0.214795	0.0953504	-2.25269	0.0242788	0.194313		Abcb1a	435.814	-0.0330623	0.146261	-0.22605	0.821163	0.999481		Abcb1a	432.3	-0.0186753	0.144326	-0.129397	0.897043	0.999957		Abcb1a	2143.29	0.162361	0.142176	1.14197	0.253465	0.999801		Abcb1a	603.312	-0.116635	0.175445	-0.664794	0.506182	0.999985		Abcb1a	1500.36	0.155741	0.143831	1.0828	0.278895	0.956108		Abcb1a	541.354
Abcb1b	74.8224	-0.0291658	0.217963	-0.133811	0.893552	NA		Abcb1b	17.6409	0.345309	0.771035	0.447852	0.65426	NA		Abcb1b	33.8076	-0.493493	0.455755	-1.0828	0.278895	0.999957		Abcb1b	103.909	0.260087	0.541865	0.479985	0.631238	0.999801		Abcb1b	99.1412	0.00773312	0.199015	0.038857	0.969004	0.999985		Abcb1b	59.6957	-0.967137	0.541232	-1.78692	0.0739505	0.714617		Abcb1b	40.2801
Abcb4	164.779	-0.121691	0.150823	-0.806849	0.419753	NA		Abcb4	94.5911	-0.234813	0.265545	-0.884268	0.376552	NA		Abcb4	72.9018	-0.0587083	0.315228	-0.186241	0.852256	0.999957		Abcb4	178.034	0.0096082	0.419551	0.0229011	0.981729	0.999801		Abcb4	154.138	-0.152741	0.161967	-0.94304	0.34566	0.999985		Abcb4	161.072	-0.051976	0.345035	-0.15064	0.88026	0.993408		Abcb4	60.7376
Abcb5	0	NA	NA	NA	NA	NA		Abcb5	0.0849288	0.271064	3.26761	0.0829548	0.933887	NA		Abcb5	0.105933	-0.077158	3.31018	-0.0233093	0.981404	NA		Abcb5	1.44873	0.362065	3.54805	0.102046	0.91872	NA		Abcb5	0	NA	NA	NA	NA	NA		Abcb5	26.5983	0.276949	1.46849	0.188594	0.850411	0.993408		Abcb5	0.0825901
Abcb6	310.367	0.00971404	0.120644	0.0805182	0.935825	0.987833		Abcb6	260.393	-0.403129	0.163746	-2.46192	0.0138196	0.185056		Abcb6	264.048	0.125035	0.179433	0.696832	0.485908	0.999957		Abcb6	725.951	-0.131487	0.218743	-0.601102	0.547772	0.999801		Abcb6	366.626	-0.0470766	0.108478	-0.433975	0.664307	0.999985		Abcb6	849.738	0.272417	0.235964	1.15448	0.248301	0.944449		Abcb6	264.059
Abcb7	990.235	0.220491	0.0713206	3.09155	0.00199117	0.0406216		Abcb7	670.811	0.0557591	0.104429	0.533943	0.593381	0.993553		Abcb7	758.729	0.124752	0.107816	1.15709	0.247235	0.999957		Abcb7	2334.78	0.171266	0.136997	1.25015	0.211246	0.999801		Abcb7	881.221	0.125533	0.0820889	1.52923	0.126208	0.944511		Abcb7	2162.38	-0.0179021	0.0851813	-0.210164	0.833539	0.993408		Abcb7	826.763
Abcb8	680.615	-0.0770113	0.0819024	-0.94028	0.347074	0.740487		Abcb8	537.669	-0.0103165	0.115287	-0.0894854	0.928696	0.999481		Abcb8	568.567	0.136591	0.11927	1.14522	0.252116	0.999957		Abcb8	1796.38	-0.00838267	0.156147	-0.0536843	0.957187	0.999801		Abcb8	724.349	-0.0302973	0.0759173	-0.399082	0.689833	0.999985		Abcb8	2127.03	-0.0109045	0.0991239	-0.110009	0.912403	0.993408		Abcb8	665.158
Abcb9	463.893	-0.246251	0.106298	-2.31662	0.0205245	0.176972		Abcb9	480.947	-0.117948	0.125993	-0.936148	0.349197	0.925668		Abcb9	504.141	0.121892	0.126256	0.965434	0.334328	0.999957		Abcb9	2038.3	0.0488418	0.15386	0.317444	0.750907	0.999801		Abcb9	558.693	-0.192022	0.102394	-1.87532	0.0607483	0.792665		Abcb9	2159.16	-0.00146784	0.123678	-0.0118682	0.990531	0.997616		Abcb9	503.632
Abcc1	445.591	-0.07951	0.10291	-0.772619	0.439748	0.796056		Abcc1	316.255	0.0181471	0.14263	0.127232	0.898756	0.999481		Abcc1	363.042	-0.162301	0.157583	-1.02994	0.303037	0.999957		Abcc1	873.172	0.137042	0.20307	0.674849	0.499772	0.999801		Abcc1	441.598	-0.0727787	0.10586	-0.687502	0.491766	0.999985		Abcc1	1244.39	0.200041	0.184256	1.08567	0.277627	0.956108		Abcc1	384.682
Abcc10	172.499	0.0285386	0.157517	0.181178	0.856228	NA		Abcc10	210.949	-0.0687917	0.186077	-0.369694	0.71161	0.99728		Abcc10	233.778	0.0179673	0.184535	0.097365	0.922437	0.999957		Abcc10	584.636	0.221697	0.241642	0.917458	0.358902	0.999801		Abcc10	183.946	-0.054852	0.154178	-0.355771	0.722012	0.999985		Abcc10	736.359	0.0429122	0.164297	0.261186	0.793949	0.993408		Abcc10	224.262
Abcc12	6.25495	0.357041	0.842307	0.423884	0.67165	NA		Abcc12	27.5954	-0.471847	0.554259	-0.851312	0.394596	NA		Abcc12	7.17908	0.840435	0.957123	0.878085	0.379898	0.999957		Abcc12	23	-0.0189328	1.08492	-0.0174508	0.986077	0.999801		Abcc12	5.36795	0.14717	0.844042	0.174363	0.86158	0.999985		Abcc12	22.9412	-3.64812	1.06174	-3.43597	0.000590441	0.0691775		Abcc12	4.49952
Abcc2	4.179	-1.08197	1.04057	-1.03979	0.298439	NA		Abcc2	3.91968	-1.26614	1.26615	-0.999993	0.317314	NA		Abcc2	10.0129	-0.342055	0.919076	-0.372173	0.709764	0.999957		Abcc2	7.9148	-0.422073	1.89245	-0.22303	0.823512	NA		Abcc2	5.76265	-0.662212	0.992613	-0.667141	0.504682	0.999985		Abcc2	8	0.38159	1.96098	0.194591	0.845713	0.993408		Abcc2	2.82629
Abcc3	61.2178	-0.215941	0.248989	-0.867272	0.385793	NA		Abcc3	42.2047	0.263563	0.413524	0.637357	0.523892	NA		Abcc3	35.3012	-0.241429	0.512463	-0.471115	0.637559	0.999957		Abcc3	58.6927	-0.0979545	0.706619	-0.138624	0.889747	0.999801		Abcc3	51.9198	0.0651008	0.286373	0.227329	0.820168	0.999985		Abcc3	194.93	0.101332	0.420239	0.24113	0.809455	0.993408		Abcc3	38.0502
Abcc4	227.714	-0.258845	0.131433	-1.96941	0.0489064	0.288915		Abcc4	115.399	0.214307	0.250939	0.854022	0.393093	NA		Abcc4	111.722	-0.130738	0.249487	-0.524026	0.600261	0.999957		Abcc4	626.878	0.295335	0.234481	1.25953	0.20784	0.999801		Abcc4	173.077	0.195377	0.189171	1.03281	0.301695	0.999985		Abcc4	390.743	-0.182721	0.193194	-0.945793	0.344254	0.976737		Abcc4	166.389
Abcc5	3561.28	0.278071	0.0538941	5.15958	2.47498e-07	6.33746e-05		Abcc5	3118.24	0.114145	0.0713297	1.60024	0.109545	0.596471		Abcc5	3413.22	-0.0799612	0.0736104	-1.08628	0.277357	0.999957		Abcc5	6772.42	0.088336	0.101392	0.871235	0.383626	0.999801		Abcc5	3700.69	0.0942975	0.0867603	1.08687	0.277093	0.999985		Abcc5	8117.69	-0.115619	0.0707752	-1.6336	0.102342	0.790325		Abcc5	3191.57
Abcc6	29.6092	-0.154618	0.361566	-0.427635	0.668917	NA		Abcc6	16.7501	0.337875	0.59261	0.570147	0.568578	NA		Abcc6	19.4978	-0.12151	0.574205	-0.211614	0.832408	0.999957		Abcc6	123.385	0.260167	0.498367	0.522039	0.601643	0.999801		Abcc6	23.0332	-0.389653	0.470067	-0.828931	0.407143	0.999985		Abcc6	76.6943	-0.832628	0.607406	-1.37079	0.170439	0.883584		Abcc6	15.8222
Abcc8	664.551	0.14446	0.11333	1.27469	0.202419	0.595641		Abcc8	124.036	0.286701	0.274467	1.04457	0.29622	NA		Abcc8	166.528	-0.30685	0.236819	-1.29571	0.195075	0.999957		Abcc8	753.712	0.198242	0.235032	0.843468	0.398967	0.999801		Abcc8	464.956	-0.0712921	0.141261	-0.504683	0.613781	0.999985		Abcc8	677.16	-0.246852	0.21635	-1.14098	0.253877	0.947344		Abcc8	162.137
Abcc9	189.905	-0.384717	0.174987	-2.19854	0.0279104	NA		Abcc9	122.473	0.219859	0.246662	0.891339	0.372747	NA		Abcc9	131.433	-0.0694651	0.244834	-0.283724	0.776622	0.999957		Abcc9	836.456	0.160195	0.206518	0.775695	0.437929	0.999801		Abcc9	170.134	-0.126546	0.171299	-0.738744	0.460063	0.999985		Abcc9	521.815	-0.133934	0.195718	-0.684324	0.493771	0.988795		Abcc9	144.648
Abcd1	264.629	-0.00724322	0.123708	-0.0585508	0.95331	0.990119		Abcd1	205.787	-0.0309911	0.175226	-0.176864	0.859615	0.999481		Abcd1	258.871	0.20804	0.174174	1.19444	0.232307	0.999957		Abcd1	550.104	-0.0698477	0.248601	-0.280964	0.778738	0.999801		Abcd1	272.294	-0.135918	0.11702	-1.16149	0.245443	0.999985		Abcd1	674.622	0.0841741	0.173271	0.485793	0.627114	0.993275		Abcd1	284.094
Abcd2	802.315	-0.0500509	0.0952346	-0.525553	0.599198	0.874796		Abcd2	293.827	0.200198	0.150262	1.33233	0.182753	0.740984		Abcd2	360.025	-0.0416957	0.151265	-0.275646	0.78282	0.999957		Abcd2	1850.14	0.118641	0.156977	0.755785	0.449778	0.999801		Abcd2	602.135	0.0952839	0.0954579	0.998178	0.318193	0.999985		Abcd2	1302.52	-0.0194906	0.128831	-0.151288	0.879749	0.993408		Abcd2	476.77
Abcd3	1273.66	-0.0102889	0.0693367	-0.14839	0.882035	0.970474		Abcd3	879.659	0.117718	0.0920101	1.2794	0.200755	0.770264		Abcd3	1098.08	0.00625289	0.0880682	0.0710005	0.943397	0.999957		Abcd3	3262.83	0.0289747	0.122528	0.236474	0.813065	0.999801		Abcd3	1402.79	0.0885697	0.0655594	1.35099	0.1767	0.999985		Abcd3	2670.25	-0.0227687	0.0816425	-0.278884	0.780334	0.993408		Abcd3	1276.97
Abcd4	118.841	-0.128122	0.178838	-0.716413	0.473737	NA		Abcd4	60.4717	-0.111495	0.350635	-0.317979	0.750501	NA		Abcd4	95.7009	-0.318018	0.276666	-1.14947	0.250364	0.999957		Abcd4	349.879	0.274842	0.309835	0.88706	0.375047	0.999801		Abcd4	109.932	0.0303253	0.216335	0.140177	0.88852	0.999985		Abcd4	310.507	0.273528	0.270701	1.01044	0.312283	0.972691		Abcd4	97.683
Abce1	1891.51	0.0586314	0.0575212	1.0193	0.30806	0.706508		Abce1	987.966	0.0714623	0.0893491	0.79981	0.423821	0.960319		Abce1	1154.11	0.0108701	0.0858085	0.126678	0.899195	0.999957		Abce1	3116.12	0.0219976	0.126456	0.173955	0.861901	0.999801		Abce1	1981.2	0.0747676	0.0626848	1.19276	0.232965	0.999985		Abce1	2797.89	-0.147315	0.0923185	-1.59573	0.110549	0.802747		Abce1	1424.22
Abcf1	1340.46	0.0796649	0.0666444	1.19537	0.231941	0.628941		Abcf1	882.824	-0.0408598	0.095433	-0.428152	0.66854	0.993553		Abcf1	1047.06	-0.0693524	0.0992469	-0.698786	0.484685	0.999957		Abcf1	2739.57	-0.00857808	0.130463	-0.0657511	0.947576	0.999801		Abcf1	1389.5	-0.00158037	0.0656597	-0.0240691	0.980798	0.999985		Abcf1	2791.98	-0.157438	0.0895846	-1.75742	0.0788468	0.729889		Abcf1	1352.86
Abcf2	1573.52	-0.0603367	0.0581692	-1.03726	0.299613	0.698621		Abcf2	919.562	-0.0184959	0.0922008	-0.200605	0.841007	0.999481		Abcf2	1129.43	-0.0450035	0.0848716	-0.530254	0.595936	0.999957		Abcf2	3753.16	-0.012227	0.117389	-0.104157	0.917045	0.999801		Abcf2	1692.31	-0.00465866	0.0590613	-0.0788785	0.937129	0.999985		Abcf2	3430.54	0.00212433	0.0672767	0.031576	0.97481	0.996636		Abcf2	1443.33
Abcf3	801.491	0.0175728	0.0977124	0.179842	0.857277	0.967087		Abcf3	562.226	0.057392	0.127312	0.450799	0.652135	0.993553		Abcf3	853.197	-0.00589046	0.0942335	-0.0625092	0.950157	0.999957		Abcf3	2289.99	0.0115281	0.152911	0.0753912	0.939903	0.999801		Abcf3	841.338	-0.0323317	0.108964	-0.296721	0.76668	0.999985		Abcf3	2412.86	0.0536108	0.13099	0.409275	0.682338	0.993408		Abcf3	861.369
Abcg1	1627.17	0.065002	0.066391	0.979078	0.327541	0.72286		Abcg1	1163.26	0.0428504	0.0829111	0.516823	0.605279	0.993553		Abcg1	1165.48	-0.0150719	0.0843456	-0.178693	0.858179	0.999957		Abcg1	2765.69	0.114345	0.131975	0.866409	0.386266	0.999801		Abcg1	1413.62	0.00235121	0.0639366	0.036774	0.970665	0.999985		Abcg1	2826.4	0.0845943	0.0869816	0.972555	0.330775	0.974148		Abcg1	1421.98
Abcg2	337.621	0.106914	0.138611	0.771327	0.440513	0.796756		Abcg2	138.378	0.20245	0.217774	0.929632	0.352562	NA		Abcg2	195.799	-0.147741	0.19416	-0.760923	0.446703	0.999957		Abcg2	741.615	0.144002	0.216874	0.663992	0.506695	0.999801		Abcg2	327.192	-0.030983	0.140203	-0.220987	0.825103	0.999985		Abcg2	649.179	0.0426407	0.165088	0.258291	0.796182	0.993408		Abcg2	214.197
Abcg3	6.2684	0.402777	0.747808	0.53861	0.590156	NA		Abcg3	3.90536	-0.496021	1.23507	-0.401613	0.687969	NA		Abcg3	5.92633	-0.505812	1.09709	-0.461051	0.644762	0.999957		Abcg3	16.1736	-0.10189	1.27608	-0.0798459	0.93636	0.999801		Abcg3	5.37403	-0.344455	0.847094	-0.406632	0.684279	0.999985		Abcg3	11.1693	0.0696242	1.30375	0.0534032	0.957411	0.995834		Abcg3	3.94349
Abcg4	1173.7	-0.0701421	0.0860571	-0.815065	0.415035	0.782041		Abcg4	871.12	-0.128708	0.117503	-1.09536	0.273358	0.868502		Abcg4	1266.75	-0.0749788	0.0925094	-0.810499	0.417654	0.999957		Abcg4	3150.25	0.00885991	0.124177	0.0713489	0.94312	0.999801		Abcg4	1521.73	-0.26215	0.0887349	-2.95431	0.0031337	0.210432		Abcg4	3871.72	-0.170243	0.132751	-1.28242	0.199695	0.909664		Abcg4	1418.66
Abcg5	0	NA	NA	NA	NA	NA		Abcg5	1.05279	-1.59507	2.86264	-0.557204	0.577388	NA		Abcg5	0.600206	-1.78918	3.2738	-0.546514	0.584712	0.999957		Abcg5	2.91754	1.04386	3.39813	0.307187	0.758701	NA		Abcg5	0	NA	NA	NA	NA	NA		Abcg5	1.62545	1.15865	3.43375	0.337429	0.735794	NA		Abcg5	0
Abcg8	0	NA	NA	NA	NA	NA		Abcg8	0.614885	1.35678	3.22577	0.420605	0.674044	NA		Abcg8	0.436553	-1.64933	3.2745	-0.503689	0.61448	NA		Abcg8	1.77185	0.453253	3.63416	0.12472	0.900745	NA		Abcg8	0	NA	NA	NA	NA	NA		Abcg8	3.59866	-0.299291	3.20241	-0.0934579	0.92554	NA		Abcg8	0.18621
Abhd10	303.047	0.0464518	0.128698	0.360936	0.718147	0.924226		Abhd10	240.214	-0.0258467	0.175551	-0.147232	0.882949	0.999481		Abhd10	361.588	0.0499464	0.16638	0.300195	0.764028	0.999957		Abhd10	1187.09	0.055807	0.177942	0.313624	0.753806	0.999801		Abhd10	306.9	0.111818	0.127341	0.878097	0.379891	0.999985		Abhd10	995.42	-0.034964	0.135214	-0.258583	0.795957	0.993408		Abhd10	373.393
Abhd11	247.936	-0.0967478	0.125026	-0.773819	0.439038	0.795928		Abhd11	159.503	-0.19056	0.203366	-0.937031	0.348742	NA		Abhd11	234.536	0.0593844	0.170765	0.347755	0.728024	0.999957		Abhd11	837.233	-0.0326398	0.211827	-0.154087	0.877541	0.999801		Abhd11	268.099	0.0511855	0.14092	0.363224	0.716437	0.999985		Abhd11	897.343	-0.0711568	0.148538	-0.47905	0.631903	0.993275		Abhd11	276.985
Abhd11os	0.214773	-0.740089	3.14395	-0.235401	0.813897	NA		Abhd11os	6.18459	1.51743	1.34374	1.12926	0.258786	NA		Abhd11os	4.8372	-3.2031	1.8081	-1.77153	0.0764733	0.970594		Abhd11os	35.0693	1.74439	1.02081	1.70884	0.0874809	0.999801		Abhd11os	0.183963	-1.24883	3.15714	-0.395556	0.692432	0.999985		Abhd11os	2.68767	-1.27109	3.42114	-0.371542	0.710234	NA		Abhd11os	2.79803
Abhd12	5353.46	-0.125889	0.0397253	-3.16898	0.00152976	0.0345227		Abhd12	2660	0.0682283	0.0626306	1.08938	0.275988	0.871786		Abhd12	3036.75	0.00232842	0.0708564	0.0328612	0.973785	0.999957		Abhd12	9887.02	-0.0247021	0.0934912	-0.264218	0.791612	0.999801		Abhd12	5263.27	0.112324	0.0554071	2.02725	0.0426371	0.710604		Abhd12	9376.34	0.0819902	0.0722433	1.13492	0.25641	0.947344		Abhd12	3565.35
Abhd12b	6.76645	0.92632	0.784719	1.18045	0.237822	NA		Abhd12b	4.54432	-0.798801	1.26672	-0.630608	0.528297	NA		Abhd12b	5.23458	-1.31643	1.11369	-1.18205	0.237188	0.999957		Abhd12b	26.7605	-0.404904	1.01212	-0.400055	0.689116	0.999801		Abhd12b	11.8333	0.755932	0.974078	0.776049	0.43772	0.999985		Abhd12b	32.941	-0.0936158	0.683781	-0.136909	0.891103	0.993408		Abhd12b	31.3357
Abhd13	936.264	0.0201464	0.0776231	0.259542	0.795217	0.951485		Abhd13	447.193	0.0509662	0.128168	0.397652	0.690887	0.996019		Abhd13	451.782	0.105997	0.127985	0.828202	0.407556	0.999957		Abhd13	1274.18	0.0692781	0.174004	0.39814	0.690527	0.999801		Abhd13	863.076	0.0313695	0.0787866	0.398157	0.690514	0.999985		Abhd13	1225.11	-0.104179	0.118003	-0.882847	0.377319	0.982977		Abhd13	602.105
Abhd14a	347.32	-0.0855478	0.111863	-0.764754	0.444418	0.800295		Abhd14a	287.266	-0.134455	0.159989	-0.840399	0.400685	0.95309		Abhd14a	247.407	0.177798	0.182681	0.973268	0.33042	0.999957		Abhd14a	619.751	0.13086	0.234422	0.558224	0.576691	0.999801		Abhd14a	368.892	-0.0222468	0.119168	-0.186684	0.851908	0.999985		Abhd14a	625.743	0.128273	0.163675	0.783706	0.433213	0.988795		Abhd14a	260.393
Abhd14b	100.523	0.407928	0.190529	2.14104	0.0322712	NA		Abhd14b	83.5931	-0.16624	0.343165	-0.484431	0.62808	NA		Abhd14b	103.767	-0.532296	0.27953	-1.90425	0.0568772	0.865512		Abhd14b	372.539	0.15204	0.299567	0.507532	0.611781	0.999801		Abhd14b	100.615	-0.240907	0.277311	-0.868723	0.384999	0.999985		Abhd14b	426.582	-0.164082	0.18941	-0.866283	0.386335	0.985453		Abhd14b	129.993
Abhd15	17.5286	0.0972745	0.464445	0.209442	0.834103	NA		Abhd15	8.60866	0.208181	0.858182	0.242584	0.808328	NA		Abhd15	17.4218	0.143594	0.679665	0.211271	0.832676	0.999957		Abhd15	58.7567	0.375036	0.716703	0.52328	0.600779	0.999801		Abhd15	15.0387	-0.717809	0.529072	-1.35673	0.174867	0.999413		Abhd15	47.9955	0.51635	0.512944	1.00664	0.314107	0.972691		Abhd15	17.1697
Abhd16a	1128.97	-0.00035288	0.0794213	-0.00444314	0.996455	0.999514		Abhd16a	723.907	-0.0151659	0.110178	-0.137649	0.890518	0.999481		Abhd16a	961.592	-0.00328938	0.120197	-0.0273666	0.978167	0.999957		Abhd16a	2342.27	-0.0310633	0.137095	-0.226582	0.820749	0.999801		Abhd16a	1204.23	0.0542557	0.0652593	0.831387	0.405755	0.999985		Abhd16a	3143.53	0.105615	0.128689	0.820696	0.41182	0.988795		Abhd16a	928.707
Abhd17a	1931.14	-0.189827	0.0615446	-3.08438	0.00203978	0.0411464		Abhd17a	783.956	0.064234	0.0970185	0.662081	0.50792	0.983872		Abhd17a	707.4	0.0322191	0.109357	0.294624	0.768281	0.999957		Abhd17a	3620.56	-0.013768	0.12565	-0.109574	0.912747	0.999801		Abhd17a	1993.62	-0.079741	0.0627954	-1.26985	0.204137	0.999985		Abhd17a	3355.39	0.29589	0.109483	2.7026	0.0068799	0.303263		Abhd17a	1058.96
Abhd17b	409.84	0.139749	0.0979629	1.42655	0.153709	0.525211		Abhd17b	241.347	0.298187	0.173414	1.71951	0.0855213	0.533125		Abhd17b	241.125	0.116863	0.171177	0.6827	0.494797	0.999957		Abhd17b	704.523	0.346626	0.228839	1.51472	0.129844	0.999801		Abhd17b	385.181	0.194661	0.125301	1.55356	0.12029	0.936528		Abhd17b	699.655	-0.017825	0.156215	-0.114106	0.909154	0.993408		Abhd17b	343.259
Abhd17c	973.26	-0.0458073	0.076005	-0.602688	0.546716	0.852957		Abhd17c	321.203	-0.142635	0.142039	-1.00419	0.315286	0.903028		Abhd17c	242.601	0.0913457	0.177678	0.514108	0.607177	0.999957		Abhd17c	667.594	-0.0771249	0.226825	-0.340019	0.733842	0.999801		Abhd17c	859.703	-0.093031	0.0898448	-1.03546	0.300453	0.999985		Abhd17c	587.275	-0.00463243	0.220312	-0.0210266	0.983224	0.997408		Abhd17c	284.893
Abhd2	2958.88	-0.0838619	0.0703214	-1.19255	0.233046	0.628941		Abhd2	1760.48	0.174697	0.0727221	2.40225	0.0162944	0.205202		Abhd2	1168.87	0.125224	0.102026	1.22737	0.219683	0.999957		Abhd2	4844.51	0.291444	0.111165	2.62172	0.00874883	0.294194		Abhd2	2464.78	-0.258882	0.0775452	-3.33847	0.000842424	0.094158		Abhd2	3380.66	0.0654976	0.115095	0.569075	0.569305	0.990678		Abhd2	1588.52
Abhd3	800.179	-0.107275	0.0919811	-1.16628	0.243502	0.641394		Abhd3	481.757	-0.0941461	0.132732	-0.709296	0.478141	0.976212		Abhd3	775.165	0.0670341	0.0999505	0.670672	0.502429	0.999957		Abhd3	3160.42	0.0882435	0.1239	0.712214	0.476332	0.999801		Abhd3	825.984	0.0522754	0.0868157	0.602143	0.547079	0.999985		Abhd3	2329.53	0.012598	0.134842	0.0934278	0.925564	0.993408		Abhd3	962.684
Abhd4	639.738	0.265741	0.400694	0.663204	0.5072	0.836903		Abhd4	476.22	-1.18715	0.470652	-2.52235	0.0116572	0.166303		Abhd4	431.138	-0.611725	0.536526	-1.14016	0.25422	0.999957		Abhd4	925.307	0.277311	0.224281	1.23644	0.216294	0.999801		Abhd4	452.584	-0.42041	0.481857	-0.872478	0.382948	0.999985		Abhd4	2248.09	0.104349	0.810822	0.128695	0.897599	0.993408		Abhd4	590.008
Abhd5	276.965	0.0128813	0.125643	0.102523	0.918342	0.981904		Abhd5	231.636	0.154827	0.181002	0.85539	0.392335	0.947766		Abhd5	201.921	-0.119253	0.191999	-0.621115	0.534524	0.999957		Abhd5	704.356	0.338166	0.223204	1.51505	0.129759	0.999801		Abhd5	253.229	-0.0461987	0.146036	-0.316351	0.751736	0.999985		Abhd5	734.897	-0.111964	0.29565	-0.378704	0.704907	0.993408		Abhd5	272.773
Abhd6	961.09	-0.000452221	0.0918583	-0.00492303	0.996072	0.999381		Abhd6	335.006	0.183933	0.147091	1.25047	0.211128	0.785572		Abhd6	310.322	0.205383	0.22495	0.913015	0.361235	0.999957		Abhd6	1496.23	0.371524	0.167064	2.22385	0.0261589	0.562267		Abhd6	873.482	0.114671	0.0865748	1.32453	0.185327	0.999985		Abhd6	901.678	-0.175502	0.199916	-0.877876	0.380011	0.983792		Abhd6	453.157
Abhd8	3173.54	-0.0838109	0.0672024	-1.24714	0.212345	0.607994		Abhd8	1859.37	-0.0522356	0.0780888	-0.668925	0.503543	0.98232		Abhd8	2447.37	0.00878317	0.0685115	0.1282	0.897991	0.999957		Abhd8	8797.58	-0.118899	0.0956589	-1.24294	0.213889	0.999801		Abhd8	3811.99	0.0223438	0.0546849	0.408591	0.68284	0.999985		Abhd8	9241.98	0.0661415	0.060694	1.08975	0.275822	0.955444		Abhd8	3218.8
Abi1	3847.87	-0.0167371	0.0525398	-0.31856	0.75006	0.935228		Abi1	1269.6	-0.0672117	0.0796806	-0.843513	0.398941	0.951622		Abi1	1246.44	0.064149	0.103052	0.622494	0.533617	0.999957		Abi1	2869.32	-0.063678	0.134135	-0.474731	0.634979	0.999801		Abi1	3440.84	0.00320034	0.0939377	0.0340687	0.972822	0.999985		Abi1	3060.24	-0.0572071	0.0766132	-0.746701	0.455244	0.988795		Abi1	1560.02
Abi2	4389.3	-0.0118611	0.0535822	-0.221363	0.82481	0.95676		Abi2	2367.95	0.053539	0.0689713	0.77625	0.437601	0.964952		Abi2	2035.68	0.0747883	0.0707701	1.05678	0.290612	0.999957		Abi2	3377.31	-0.00612766	0.127403	-0.0480965	0.961639	0.999801		Abi2	4344.51	-0.157507	0.0960128	-1.64048	0.100906	0.897794		Abi2	4080.67	0.0597235	0.0644608	0.926509	0.354182	0.978456		Abi2	2096.35
Abi3	114.949	0.0506675	0.194991	0.259846	0.794983	NA		Abi3	52.3088	0.283131	0.358281	0.79025	0.429382	NA		Abi3	44.8288	-0.00305011	0.437504	-0.00697161	0.994438	0.999957		Abi3	102.219	-0.359599	0.558265	-0.644136	0.519488	0.999801		Abi3	97.8778	-0.00559441	0.26083	-0.0214485	0.982888	0.999985		Abi3	86.29	-0.381208	0.588034	-0.648275	0.516807	0.988795		Abi3	66.5466
Abi3bp	5.70591	-0.609981	1.12642	-0.541522	0.588148	NA		Abi3bp	39.5593	0.214312	0.450522	0.475698	0.63429	NA		Abi3bp	5.54131	0.422394	1.47245	0.286864	0.774216	0.999957		Abi3bp	36.4034	-0.746857	1.00848	-0.740579	0.458949	0.999801		Abi3bp	11.9543	-0.415308	0.555789	-0.747242	0.454918	0.999985		Abi3bp	13.6133	-1.37534	1.6103	-0.854092	0.393054	0.988795		Abi3bp	8.08444
Abl1	1304.96	0.0501015	0.072386	0.692144	0.488847	0.825995		Abl1	1014.22	0.16147	0.121448	1.32953	0.183672	0.740984		Abl1	960.946	0.0259191	0.0942477	0.27501	0.783308	0.999957		Abl1	2606.1	0.219646	0.132307	1.66013	0.096889	0.999801		Abl1	1123.05	-0.107729	0.0756732	-1.42361	0.154559	0.972774		Abl1	2947.9	0.0142232	0.0876341	0.162302	0.871068	0.993408		Abl1	1180.04
Abl2	2300.82	-0.00392857	0.0646793	-0.0607392	0.951567	0.989943		Abl2	1237.52	-0.0878464	0.0873845	-1.00529	0.314759	0.903028		Abl2	1039.27	-0.0288632	0.121624	-0.237315	0.812413	0.999957		Abl2	2389.66	0.0351356	0.145325	0.241772	0.808957	0.999801		Abl2	2317.6	-0.0679105	0.128565	-0.528218	0.597348	0.999985		Abl2	2865.6	-0.179416	0.178374	-1.00584	0.314493	0.972691		Abl2	1141.53
Ablim1	2498.17	0.0339161	0.0711417	0.47674	0.633547	0.887542		Ablim1	1170.64	-0.0511094	0.0983433	-0.519704	0.60327	0.993553		Ablim1	1615.45	-0.101139	0.0833667	-1.21318	0.225062	0.999957		Ablim1	5692.6	-0.0327933	0.105618	-0.310489	0.756189	0.999801		Ablim1	2316.32	-0.120282	0.0678154	-1.77367	0.0761184	0.835809		Ablim1	5597.98	0.0604719	0.0997006	0.606535	0.544159	0.988795		Ablim1	2144.06
Ablim2	2085.06	0.258384	0.0626212	4.12615	3.68892e-05	0.00269028		Ablim2	4419.71	0.185519	0.0749261	2.47603	0.0132852	0.179645		Ablim2	1514.31	-0.0783466	0.096797	-0.809391	0.41829	0.999957		Ablim2	3441.73	0.0689731	0.122697	0.56214	0.574021	0.999801		Ablim2	2409.15	-0.0883586	0.094701	-0.933026	0.350806	0.999985		Ablim2	4144.85	-0.118743	0.086444	-1.37364	0.169555	0.882687		Ablim2	1463.07
Ablim3	1058.94	0.0989437	0.0888454	1.11366	0.265424	0.664022		Ablim3	430.233	-0.445166	0.125328	-3.55202	0.000382279	0.0141475		Ablim3	781.132	-0.133397	0.126272	-1.05642	0.290776	0.999957		Ablim3	915.936	-0.307608	0.198622	-1.54871	0.121452	0.999801		Ablim3	797.024	0.270892	0.105581	2.56573	0.0102959	0.407178		Ablim3	1859.27	0.00899298	0.122968	0.0731327	0.941701	0.993652		Ablim3	923.347
Abo	0.0857346	-0.377378	3.15896	-0.119463	0.904909	NA		Abo	0	NA	NA	NA	NA	NA		Abo	0.0890844	-0.0907458	3.31566	-0.0273688	0.978166	NA		Abo	4.01097	0.128102	2.32511	0.0550948	0.956063	NA		Abo	0	NA	NA	NA	NA	NA		Abo	0.0935732	-0.455007	3.44407	-0.132113	0.894895	NA		Abo	0.0634248
Abr	14935.7	-0.0235764	0.0492635	-0.478577	0.63224	0.886788		Abr	4933.16	-0.111523	0.0618793	-1.80226	0.0715045	0.482881		Abr	6882.02	-0.0356713	0.0589082	-0.60554	0.54482	0.999957		Abr	17048.6	0.0411947	0.0936364	0.439943	0.659978	0.999801		Abr	12293.9	0.0321821	0.0615144	0.523164	0.60086	0.999985		Abr	17219.8	-0.000466566	0.0671172	-0.00695151	0.994454	0.998334		Abr	7689.19
Abra	1.92442	1.36651	1.59859	0.854827	0.392647	NA		Abra	1.39996	-0.333248	2.43084	-0.137092	0.890958	NA		Abra	1.31448	-0.841402	2.66677	-0.315514	0.752372	0.999957		Abra	11.8625	-0.584422	1.47687	-0.395717	0.692314	NA		Abra	1.71516	0.817738	1.6994	0.481193	0.63038	0.999985		Abra	3.05376	2.28565	3.11647	0.733408	0.46331	NA		Abra	1.7634
Abracl	130.041	-0.535045	0.219811	-2.43412	0.0149282	NA		Abracl	44.4359	0.282639	0.395769	0.714153	0.475132	NA		Abracl	33.3853	0.0606334	0.506017	0.119825	0.904622	0.999957		Abracl	150.752	0.244323	0.454682	0.537349	0.591026	0.999801		Abracl	107.223	0.0420854	0.197596	0.212988	0.831337	0.999985		Abracl	132.31	-1.09431	0.489458	-2.23575	0.0253681	0.510747		Abracl	35.2765
Abt1	253.673	0.0591834	0.117559	0.503436	0.614657	0.880357		Abt1	138.316	-0.118156	0.219683	-0.537845	0.590684	NA		Abt1	170.883	-0.084229	0.204374	-0.412131	0.680243	0.999957		Abt1	554.162	0.0412572	0.246682	0.167249	0.867174	0.999801		Abt1	237.156	0.124632	0.137203	0.908375	0.36368	0.999985		Abt1	588.1	-0.061279	0.177177	-0.345864	0.729445	0.993408		Abt1	201.03
Abtb1	245.291	-0.0377755	0.147014	-0.256951	0.797217	0.951485		Abtb1	169.53	0.12544	0.224866	0.557846	0.576949	NA		Abtb1	150.427	-0.241115	0.223648	-1.0781	0.280988	0.999957		Abtb1	665.461	0.0553485	0.227052	0.24377	0.807409	0.999801		Abtb1	243.723	0.0130375	0.138462	0.0941589	0.924983	0.999985		Abtb1	544.614	0.0437644	0.281512	0.155462	0.876457	0.993408		Abtb1	250.391
Abtb2	201.202	-0.0473781	0.137497	-0.344576	0.730413	NA		Abtb2	163.294	0.0406164	0.195809	0.207429	0.835675	NA		Abtb2	231.959	0.076029	0.17782	0.427562	0.66897	0.999957		Abtb2	1248.21	0.182876	0.178453	1.02479	0.305463	0.999801		Abtb2	227.316	-0.114602	0.127175	-0.90113	0.367519	0.999985		Abtb2	850.083	0.0944889	0.186444	0.506796	0.612298	0.993275		Abtb2	243.689
AC098736.2	1.25213	-1.57472	2.07217	-0.759937	0.447293	NA		AC098736.2	0.764193	-1.57374	3.22514	-0.48796	0.625578	NA		AC098736.2	0.208045	-0.541088	3.30925	-0.163508	0.870119	NA		AC098736.2	0	NA	NA	NA	NA	NA		AC098736.2	0.471146	0.843779	3.1248	0.270027	0.78714	0.999985		AC098736.2	0.292651	0.933101	3.43548	0.271607	0.785924	NA		AC098736.2	0.334637
AC118721.1	1.45346	-1.20865	1.75431	-0.688963	0.490847	NA		AC118721.1	0.561453	1.24884	3.26035	0.383037	0.701692	NA		AC118721.1	0.592089	0.352558	3.28937	0.107181	0.914645	0.999957		AC118721.1	0.802384	0.345776	3.61313	0.0956997	0.923759	NA		AC118721.1	1.09915	-0.399283	2.29474	-0.173999	0.861866	0.999985		AC118721.1	3.80932	1.49425	3.15239	0.474004	0.635497	NA		AC118721.1	1.12417
AC123072.1	570.972	0.0500917	0.103276	0.485026	0.627658	0.885674		AC123072.1	476.992	0.0773131	0.133393	0.57959	0.562191	0.993553		AC123072.1	546.986	0.217403	0.15069	1.44272	0.149101	0.999957		AC123072.1	2220.64	-0.183023	0.167176	-1.0948	0.273606	0.999801		AC123072.1	526.107	-0.294883	0.231741	-1.27247	0.203207	0.999985		AC123072.1	1828.96	-0.439375	0.144744	-3.03554	0.00240106	0.170926		AC123072.1	698.437
AC125149.1	0	NA	NA	NA	NA	NA		AC125149.1	0.0972834	-0.270538	3.26763	-0.0827932	0.934016	NA		AC125149.1	0	NA	NA	NA	NA	NA		AC125149.1	0.368849	-1.78588	3.67495	-0.485961	0.626995	NA		AC125149.1	0	NA	NA	NA	NA	NA		AC125149.1	0.0987745	0.970799	3.4277	0.283222	0.777007	NA		AC125149.1	0
AC132444.1	0.947412	1.12821	2.22133	0.5079	0.611523	NA		AC132444.1	0.527301	0.744981	3.23828	0.230055	0.818049	NA		AC132444.1	0.364252	1.1146	3.29204	0.338573	0.734931	NA		AC132444.1	0.334448	-1.08429	3.71471	-0.29189	0.770371	NA		AC132444.1	0.400465	1.61643	3.14103	0.51462	0.606819	0.999985		AC132444.1	0	NA	NA	NA	NA	NA		AC132444.1	0.332468
AC132444.6	36.4205	0.828817	0.344817	2.40364	0.0162327	NA		AC132444.6	34.5328	0.342073	0.436814	0.783108	0.433564	NA		AC132444.6	37.1831	0.423641	0.540389	0.783956	0.433066	0.999957		AC132444.6	35.2117	0.533912	0.935556	0.57069	0.56821	0.999801		AC132444.6	38.3986	-0.281797	0.313354	-0.899295	0.368495	0.999985		AC132444.6	44.6019	-1.59481	0.694861	-2.29515	0.0217244	0.483877		AC132444.6	27.1994
AC133103.1	0	NA	NA	NA	NA	NA		AC133103.1	0.254786	0.435307	3.2653	0.133313	0.893946	NA		AC133103.1	0.10465	-0.170887	3.30483	-0.0517083	0.958761	NA		AC133103.1	0.114338	0.707634	3.72774	0.189829	0.849443	NA		AC133103.1	0	NA	NA	NA	NA	NA		AC133103.1	0	NA	NA	NA	NA	NA		AC133103.1	0
AC133103.5	0.524703	1.42635	3.13155	0.455478	0.648766	NA		AC133103.5	0.198674	0.827777	3.25933	0.253971	0.799518	NA		AC133103.5	0.170896	-0.599954	3.30555	-0.181499	0.855976	NA		AC133103.5	0.572828	0.821353	3.71118	0.221319	0.824844	NA		AC133103.5	0	NA	NA	NA	NA	NA		AC133103.5	0.83632	2.24809	3.38286	0.664551	0.506337	NA		AC133103.5	0
AC161246.1	84.7663	-0.0810098	0.2058	-0.393633	0.693852	NA		AC161246.1	35.7351	-0.757241	0.462827	-1.63612	0.101814	NA		AC161246.1	14.2058	-0.278795	0.693347	-0.402101	0.68761	0.999957		AC161246.1	15.1762	0.341016	1.30093	0.262132	0.793219	0.999801		AC161246.1	53.4774	-0.00416276	0.310103	-0.0134238	0.98929	0.999985		AC161246.1	10.6844	-2.4587	2.15069	-1.14322	0.252949	0.945467		AC161246.1	8.71487
AC168977.1	5.30326	-0.391815	0.917658	-0.426973	0.669399	NA		AC168977.1	4.29086	-1.90759	1.34379	-1.41956	0.155737	NA		AC168977.1	6.38816	0.513091	0.946831	0.541903	0.587885	0.999957		AC168977.1	6.60169	-0.462742	1.86087	-0.248669	0.803617	NA		AC168977.1	3.75895	-0.465131	1.04582	-0.444751	0.6565	0.999985		AC168977.1	7.0981	-3.34665	1.91151	-1.75079	0.0799814	0.733127		AC168977.1	3.40664
AC168977.2	0.0974676	0.750863	3.1432	0.238885	0.811195	NA		AC168977.2	0	NA	NA	NA	NA	NA		AC168977.2	0	NA	NA	NA	NA	NA		AC168977.2	2.02557	-1.90199	3.63055	-0.523885	0.600358	NA		AC168977.2	0.130014	0.194273	3.15483	0.0615794	0.950898	NA		AC168977.2	0	NA	NA	NA	NA	NA		AC168977.2	0.254233
Acaa1a	1048.53	0.0291751	0.0771161	0.378327	0.705188	0.918284		Acaa1a	695.504	0.119319	0.106813	1.11708	0.263961	0.860434		Acaa1a	820.895	-0.0211337	0.111034	-0.190336	0.849046	0.999957		Acaa1a	2851.18	0.0948761	0.133607	0.710113	0.477634	0.999801		Acaa1a	1012.05	0.0151377	0.0819119	0.184804	0.853383	0.999985		Acaa1a	3044.44	0.266267	0.107784	2.47038	0.0134971	0.394173		Acaa1a	932.612
Acaa1b	7.10624	1.05851	0.833368	1.27016	0.204028	NA		Acaa1b	4.65526	0.32305	1.14209	0.282859	0.777285	NA		Acaa1b	8.09729	0.08222	0.85236	0.0964615	0.923154	0.999957		Acaa1b	50.4847	0.338676	0.756519	0.447677	0.654386	0.999801		Acaa1b	6.40542	0.652895	0.785843	0.83082	0.406075	0.999985		Acaa1b	55.2128	-1.39873	0.609246	-2.29584	0.021685	0.483877		Acaa1b	6.32883
Acaa2	293.584	0.0354344	0.123338	0.287294	0.773887	0.946166		Acaa2	208.738	-0.01896	0.174826	-0.108451	0.913638	0.999481		Acaa2	204.477	0.112547	0.20353	0.552972	0.580283	0.999957		Acaa2	839.917	0.262359	0.211767	1.23891	0.21538	0.999801		Acaa2	296.228	-0.147963	0.154484	-0.957789	0.338169	0.999985		Acaa2	697.702	0.0616709	0.167195	0.368856	0.712235	0.993408		Acaa2	258.225
Acaca	1726.5	-0.176293	0.079753	-2.21049	0.0270712	0.206766		Acaca	1150.88	-0.0411905	0.0904835	-0.455227	0.648946	0.993553		Acaca	1983.27	0.0500674	0.0832579	0.601353	0.547605	0.999957		Acaca	5826.84	-0.0414492	0.120248	-0.344698	0.730322	0.999801		Acaca	2147.36	-0.209486	0.110628	-1.89361	0.0582774	0.783645		Acaca	6871.61	-0.17225	0.139127	-1.23808	0.215687	0.923159		Acaca	2266.44
Acacb	131.103	-0.128168	0.216323	-0.592485	0.553526	NA		Acacb	94.2143	-0.0682456	0.306284	-0.222818	0.823677	NA		Acacb	217.543	0.0294253	0.267444	0.110024	0.91239	0.999957		Acacb	663.28	0.474221	0.247492	1.9161	0.0553518	0.84264		Acacb	118.497	-0.45002	0.233103	-1.93056	0.0535372	0.762193		Acacb	619.255	-0.265918	0.266113	-0.999267	0.317665	0.972691		Acacb	218.167
Acad10	70.9746	-0.241954	0.342898	-0.705616	0.480427	NA		Acad10	51.7909	-0.183127	0.378755	-0.483499	0.628742	NA		Acad10	61.0534	0.338317	0.346213	0.977193	0.328473	0.999957		Acad10	140.068	0.0242311	0.469825	0.0515748	0.958868	0.999801		Acad10	62.6201	-0.04281	0.313381	-0.136607	0.891342	0.999985		Acad10	178.05	0.197517	0.345104	0.572342	0.56709	0.990562		Acad10	63.9858
Acad11	553.649	0.158167	0.0902294	1.75295	0.079611	0.372739		Acad11	280.959	-0.10231	0.152146	-0.672448	0.501299	0.98232		Acad11	314.104	0.108849	0.160119	0.679803	0.496629	0.999957		Acad11	1354.52	0.100112	0.170701	0.586476	0.557555	0.999801		Acad11	495.811	-0.0454765	0.0939761	-0.483916	0.628446	0.999985		Acad11	1117.52	-0.0482448	0.116968	-0.412462	0.680001	0.993408		Acad11	445.688
Acad12	60.3094	-0.208743	0.273538	-0.763123	0.44539	NA		Acad12	42.4945	0.204802	0.375428	0.545517	0.585398	NA		Acad12	52.7938	0.19111	0.388266	0.492214	0.622568	0.999957		Acad12	202.999	0.2915	0.394548	0.738821	0.460016	0.999801		Acad12	56.7893	0.139783	0.273758	0.510608	0.609626	0.999985		Acad12	226.804	0.0728567	0.356173	0.204554	0.83792	0.993408		Acad12	64.9774
Acad8	423.188	0.187595	0.093467	2.00708	0.0447415	0.274548		Acad8	201.506	0.0281953	0.183588	0.153579	0.877942	0.999481		Acad8	216.157	0.0933932	0.183845	0.508	0.611454	0.999957		Acad8	808.451	0.218749	0.215442	1.01535	0.309941	0.999801		Acad8	413.14	0.131987	0.122723	1.07548	0.282158	0.999985		Acad8	733.372	-0.183184	0.20533	-0.892145	0.372315	0.982403		Acad8	281.756
Acad9	516.59	0.00786577	0.0964438	0.0815582	0.934998	0.987549		Acad9	299.411	0.0325077	0.16107	0.201824	0.840054	0.999481		Acad9	388.59	0.0113568	0.143359	0.0792195	0.936858	0.999957		Acad9	1522.61	0.099093	0.160486	0.617454	0.536936	0.999801		Acad9	497.996	0.0832433	0.0949669	0.876551	0.38073	0.999985		Acad9	1138.69	-0.10938	0.119599	-0.914559	0.360423	0.979971		Acad9	504.802
Acadl	596.314	-0.0831071	0.0912538	-0.910725	0.36244	0.747553		Acadl	405.545	0.0301211	0.1298	0.232058	0.816493	0.999481		Acadl	462.474	0.0625728	0.130366	0.479978	0.631243	0.999957		Acadl	2169.69	0.220045	0.145873	1.50847	0.131433	0.999801		Acadl	600.695	0.011953	0.112692	0.106067	0.915529	0.999985		Acadl	1434.23	0.0236203	0.111436	0.211962	0.832137	0.993408		Acadl	554.998
Acadm	538.387	-0.0228226	0.0884249	-0.258102	0.796329	0.951485		Acadm	334.716	0.0903309	0.143062	0.631409	0.527773	0.987288		Acadm	381.741	0.289618	0.143822	2.01372	0.0440388	0.774869		Acadm	1202.99	-0.000850803	0.180532	-0.00471276	0.99624	0.999801		Acadm	496.732	0.0587763	0.124006	0.473978	0.635515	0.999985		Acadm	1181.6	-0.0857476	0.151682	-0.56531	0.571863	0.990678		Acadm	525.508
Acads	108.462	-0.118968	0.182314	-0.652545	0.51405	NA		Acads	72.4021	-0.0610487	0.302439	-0.201854	0.840031	NA		Acads	121.481	-0.118407	0.310645	-0.381166	0.70308	0.999957		Acads	339.28	0.0990276	0.319772	0.309682	0.756803	0.999801		Acads	122.134	0.0919342	0.237286	0.38744	0.69843	0.999985		Acads	406.702	-0.0594904	0.206329	-0.288328	0.773096	0.993408		Acads	113.977
Acadsb	1234.29	-0.0533366	0.0956589	-0.557571	0.577137	0.863771		Acadsb	861.655	-0.178664	0.0982597	-1.81829	0.0690203	0.473448		Acadsb	1473.76	-0.0473803	0.0919739	-0.51515	0.606448	0.999957		Acadsb	2952.47	0.184892	0.126631	1.46008	0.144267	0.999801		Acadsb	1257.81	-0.00408455	0.089932	-0.0454182	0.963774	0.999985		Acadsb	2725.24	-0.135954	0.131249	-1.03584	0.300276	0.964619		Acadsb	1295.71
Acadvl	574.304	-0.0209732	0.0914392	-0.229368	0.818583	0.955267		Acadvl	410.519	-0.0293966	0.132923	-0.221155	0.824972	0.999481		Acadvl	587.295	0.0580526	0.129809	0.447215	0.65472	0.999957		Acadvl	2096.03	0.0569911	0.142501	0.399934	0.689205	0.999801		Acadvl	569.848	0.0986978	0.103256	0.955855	0.339146	0.999985		Acadvl	1757.6	0.0798871	0.0937104	0.852489	0.393943	0.988795		Acadvl	645.616
Acan	149.36	-0.1962	0.296116	-0.662578	0.507601	NA		Acan	48.789	-0.00777236	0.391296	-0.0198631	0.984153	NA		Acan	68.2317	-0.365876	0.327015	-1.11883	0.263211	0.999957		Acan	965.402	0.57666	0.254217	2.26838	0.0233063	0.527269		Acan	55.6117	-0.0735808	0.27364	-0.268896	0.788009	0.999985		Acan	419.212	-0.135565	0.266249	-0.509165	0.610637	0.993275		Acan	32.4961
Acap1	0.877605	-1.05904	2.01803	-0.524791	0.599728	NA		Acap1	0.741615	2.09372	3.19537	0.655237	0.512315	NA		Acap1	0.786251	-1.48099	3.24619	-0.456224	0.648229	0.999957		Acap1	2.4224	2.1628	3.54925	0.609367	0.542281	NA		Acap1	0.516129	-0.912361	3.127	-0.291769	0.770464	0.999985		Acap1	1.10282	-3.06567	3.33173	-0.920144	0.357497	NA		Acap1	0.654188
Acap2	946.214	-0.0808188	0.161525	-0.50035	0.616829	0.8805		Acap2	567.176	0.303021	0.757548	0.400003	0.689155	0.996019		Acap2	291.313	-0.589622	0.223582	-2.63716	0.0083603	0.304856		Acap2	1006.38	1.62029	0.213811	7.57812	3.50588e-14	1.04437e-10		Acap2	897.048	0.210209	0.158491	1.32631	0.184736	0.999985		Acap2	886.247	0.502668	0.996791	0.504286	0.61406	0.993275		Acap2	393.972
Acap3	2324.79	-0.0878588	0.0735484	-1.19457	0.232255	0.628941		Acap3	1012.79	0.00344915	0.109888	0.031388	0.97496	0.999866		Acap3	865.985	0.083957	0.129363	0.649003	0.516336	0.999957		Acap3	1840.96	0.00589099	0.149155	0.0394958	0.968495	0.999801		Acap3	2449.3	-0.141267	0.106115	-1.33126	0.183105	0.999985		Acap3	2002.82	0.0250268	0.200417	0.124874	0.900624	0.993408		Acap3	1020.81
Acat1	1308.17	-0.0560447	0.0775732	-0.722475	0.470002	0.816682		Acat1	964.696	-0.00356817	0.0890101	-0.0400873	0.968024	0.999866		Acat1	1255.34	0.020427	0.0964921	0.211696	0.832344	0.999957		Acat1	3805.79	-0.0116643	0.121004	-0.0963963	0.923206	0.999801		Acat1	1520.63	-0.0873724	0.0846716	-1.0319	0.30212	0.999985		Acat1	3585.82	0.174256	0.0815735	2.13619	0.032664	0.547302		Acat1	1489.99
Acat2	420.778	0.0805793	0.153443	0.525143	0.599484	0.874796		Acat2	359.608	0.138287	0.148213	0.933027	0.350806	0.925668		Acat2	604.239	-0.126616	0.135114	-0.937104	0.348705	0.999957		Acat2	2679.62	-0.241731	0.132436	-1.82527	0.0679605	0.922313		Acat2	510.95	-0.269302	0.149845	-1.79721	0.0723023	0.822801		Acat2	2529.54	-0.121159	0.0969739	-1.2494	0.211518	0.9189		Acat2	739.171
Acat3	127.592	-0.00982678	0.182043	-0.0539806	0.956951	NA		Acat3	80.6994	-0.353951	0.284322	-1.2449	0.21317	NA		Acat3	57.7918	0.488154	0.352745	1.38387	0.166398	0.999957		Acat3	77.8604	0.178181	0.628333	0.283577	0.776735	0.999801		Acat3	129.187	-0.0344363	0.177533	-0.193972	0.846198	0.999985		Acat3	135.736	0.0555231	0.466614	0.118992	0.905282	0.993408		Acat3	101.218
Acbd3	725.272	-0.0452847	0.0732934	-0.617855	0.536671	0.847601		Acbd3	474.038	0.0624717	0.121098	0.515878	0.60594	0.993553		Acbd3	670.172	0.0748516	0.105927	0.706636	0.479793	0.999957		Acbd3	2063.47	-0.0685556	0.143125	-0.478991	0.631945	0.999801		Acbd3	740.881	-0.00482676	0.0763361	-0.0632303	0.949583	0.999985		Acbd3	1897.25	0.0320207	0.09979	0.320881	0.7483	0.993408		Acbd3	940.668
Acbd4	427.325	0.118666	0.128779	0.92147	0.356805	0.744788		Acbd4	311.011	0.0616757	0.164149	0.375731	0.707117	0.99728		Acbd4	317.97	0.0162812	0.152939	0.106456	0.915221	0.999957		Acbd4	839.128	0.0561702	0.205664	0.273117	0.784764	0.999801		Acbd4	421.365	-0.0215378	0.107091	-0.201116	0.840608	0.999985		Acbd4	1010.69	-0.0618132	0.209852	-0.294557	0.768332	0.993408		Acbd4	371.813
Acbd5	1122.93	-0.149884	0.0853592	-1.75592	0.0791021	0.37203		Acbd5	718.037	0.17194	0.155034	1.10905	0.267408	0.862751		Acbd5	811.893	0.180327	0.124093	1.45316	0.146181	0.999957		Acbd5	3281.76	-0.00471612	0.122787	-0.0384089	0.969362	0.999801		Acbd5	1055.6	0.0082978	0.130325	0.0636702	0.949233	0.999985		Acbd5	2319.75	0.00606537	0.198353	0.0305787	0.975606	0.996653		Acbd5	955.394
Acbd6	813.136	-0.0746625	0.0810167	-0.92157	0.356753	0.744788		Acbd6	513.544	-0.0196869	0.130834	-0.150472	0.880392	0.999481		Acbd6	583.294	0.0932272	0.112702	0.827205	0.408121	0.999957		Acbd6	1968.53	-0.0677568	0.146049	-0.463932	0.642697	0.999801		Acbd6	808.935	-0.0792336	0.09348	-0.847599	0.396661	0.999985		Acbd6	1868.39	0.113908	0.102428	1.11208	0.266105	0.950121		Acbd6	723.186
Acbd7	1.36095	1.97963	2.49016	0.79498	0.426625	NA		Acbd7	3.63806	-0.251533	1.60787	-0.156439	0.875687	NA		Acbd7	5.48918	-1.25357	1.74848	-0.716948	0.473406	0.999957		Acbd7	2.78593	-0.0968222	3.53871	-0.0273609	0.978172	NA		Acbd7	1.99616	1.37175	1.62322	0.845082	0.398065	0.999985		Acbd7	1.54659	-0.692537	3.32441	-0.208319	0.83498	NA		Acbd7	2.43991
Accs	90.1546	0.199522	0.28537	0.699169	0.484446	NA		Accs	74.3296	-0.239342	0.300371	-0.79682	0.425555	NA		Accs	130.654	-0.0956503	0.240521	-0.397679	0.690866	0.999957		Accs	285.857	0.266806	0.335616	0.794973	0.426629	0.999801		Accs	82.4795	-0.118261	0.351032	-0.336894	0.736197	0.999985		Accs	274.612	-0.704458	0.254478	-2.76825	0.0056359	0.279796		Accs	98.7614
Accsl	1.91721	-2.43368	1.70345	-1.42868	0.153098	NA		Accsl	1.88411	-2.88706	2.19509	-1.31523	0.188431	NA		Accsl	5.9053	-1.09394	1.06168	-1.03039	0.302828	0.999957		Accsl	5.85428	-0.383901	1.97496	-0.194384	0.845875	NA		Accsl	2.28704	-2.1248	1.92023	-1.10653	0.268496	0.999985		Accsl	8.21492	-0.502452	1.91606	-0.262232	0.793143	0.993408		Accsl	4.59906
Acd	84.7722	-0.403259	0.258112	-1.56234	0.118208	NA		Acd	39.8292	-0.0120326	0.398023	-0.030231	0.975883	NA		Acd	45.0548	0.0736864	0.49089	0.150108	0.88068	0.999957		Acd	195.01	-0.220321	0.408932	-0.538771	0.590045	0.999801		Acd	86.294	-0.224799	0.252498	-0.890302	0.373304	0.999985		Acd	186.697	0.064605	0.293506	0.220115	0.825782	0.993408		Acd	68.2384
Ace	427.435	0.0835547	0.201507	0.414649	0.678399	0.909193		Ace	211.653	0.283596	0.191872	1.47805	0.139395	0.659086		Ace	636.632	-0.270492	0.113492	-2.38335	0.017156	0.465447		Ace	2504.62	0.0529011	0.167153	0.316483	0.751636	0.999801		Ace	375.969	-0.87776	0.243023	-3.61183	0.000304039	0.0504808		Ace	1901.02	-0.0345393	0.0943287	-0.366159	0.714247	0.993408		Ace	503.531
Ace2	23.0306	-0.488746	0.392049	-1.24664	0.212528	NA		Ace2	13.1266	0.146254	0.670256	0.218205	0.827269	NA		Ace2	15.7742	-0.14483	0.689353	-0.210095	0.833594	0.999957		Ace2	103.299	0.382933	0.583769	0.655967	0.511846	0.999801		Ace2	21.0754	0.0470849	0.437152	0.107708	0.914227	0.999985		Ace2	59.6986	0.512039	0.46138	1.1098	0.267086	0.9502		Ace2	14.3997
Acer1	4.13556	0.648012	0.916381	0.707142	0.479478	NA		Acer1	4.5296	-0.511103	1.1072	-0.461617	0.644356	NA		Acer1	2.69196	-2.01295	1.61174	-1.24893	0.211689	0.999957		Acer1	5.56553	0.923863	2.12848	0.434048	0.664254	NA		Acer1	4.75303	-0.345653	0.776018	-0.445418	0.656017	0.999985		Acer1	7.45149	-2.87481	1.42246	-2.02101	0.0432784	0.602236		Acer1	3.10585
Acer2	120.675	0.0713299	0.245681	0.290336	0.771559	NA		Acer2	152.952	0.159156	0.218927	0.726981	0.467238	NA		Acer2	151.214	0.0575654	0.223555	0.257499	0.796793	0.999957		Acer2	422.492	0.389279	0.28696	1.35656	0.174921	0.999801		Acer2	116.441	0.242765	0.202677	1.19779	0.230998	0.999985		Acer2	354.809	0.0871508	0.22764	0.382845	0.701835	0.993408		Acer2	199.182
Acer3	487.608	0.229049	0.119502	1.91669	0.0552769	0.30747		Acer3	356.095	-0.112668	0.194767	-0.578474	0.562944	0.993553		Acer3	523.806	-0.128391	0.153035	-0.838968	0.401487	0.999957		Acer3	1122.95	-0.0197773	0.187891	-0.10526	0.91617	0.999801		Acer3	482.75	-0.288544	0.153212	-1.8833	0.0596593	0.789862		Acer3	1188.2	-0.114447	0.155805	-0.734554	0.462611	0.988795		Acer3	585.371
Ache	744.099	-0.204696	0.102531	-1.99643	0.0458871	0.278234		Ache	1186.66	-0.120012	0.0996856	-1.2039	0.228627	0.813889		Ache	3065.98	-0.0117406	0.0616847	-0.190332	0.849049	0.999957		Ache	10428.8	-0.330849	0.110973	-2.98133	0.00286996	0.139665		Ache	993.865	-0.220107	0.141582	-1.55462	0.120036	0.936		Ache	12935.5	-0.00341127	0.0692117	-0.0492874	0.96069	0.996277		Ache	2748.91
Acin1	2452.38	0.120092	0.0605018	1.98493	0.0471526	0.282674		Acin1	1730.75	-0.121518	0.0744911	-1.63131	0.102824	0.57554		Acin1	2293.09	-0.0504219	0.0816816	-0.617298	0.537038	0.999957		Acin1	4389.16	-0.00228412	0.112344	-0.0203315	0.983779	0.999801		Acin1	2565.51	0.0922803	0.0733622	1.25787	0.208438	0.999985		Acin1	5627.6	-0.0205905	0.0780686	-0.263749	0.791973	0.993408		Acin1	2103.91
Ackr1	399.285	0.0125885	0.0969326	0.129869	0.89667	0.975227		Ackr1	299.872	0.205508	0.154258	1.33224	0.182782	0.740984		Ackr1	324.626	-0.0741055	0.162137	-0.457055	0.647631	0.999957		Ackr1	941.158	-0.106493	0.195225	-0.545485	0.58542	0.999801		Ackr1	462.588	0.102454	0.134218	0.76334	0.44526	0.999985		Ackr1	961.817	0.318195	0.188488	1.68815	0.0913822	0.763988		Ackr1	271.607
Ackr2	13.2556	-0.61331	0.881278	-0.695932	0.486471	NA		Ackr2	38.9327	-0.0682901	0.52156	-0.130934	0.895827	NA		Ackr2	2.30608	-1.19036	2.03542	-0.58482	0.558669	0.999957		Ackr2	3.86563	-2.29615	3.36295	-0.682778	0.494747	NA		Ackr2	11.4322	1.26807	1.19169	1.06409	0.287286	0.999985		Ackr2	3.18996	-6.80421	3.32018	-2.04935	0.0404277	NA		Ackr2	1.95486
Ackr3	338.535	0.103984	0.14459	0.719167	0.472038	0.817338		Ackr3	81.1319	0.00845379	0.28296	0.0298763	0.976166	NA		Ackr3	99.4854	0.21532	0.265977	0.809546	0.418201	0.999957		Ackr3	327.829	0.276231	0.315532	0.875444	0.381332	0.999801		Ackr3	291.794	0.225767	0.151915	1.48614	0.137242	0.957887		Ackr3	392.94	-0.116542	0.256571	-0.454229	0.649664	0.993275		Ackr3	163.19
Ackr4	1.04821	-0.580991	3.08319	-0.188438	0.850533	NA		Ackr4	0	NA	NA	NA	NA	NA		Ackr4	0	NA	NA	NA	NA	NA		Ackr4	25.1093	1.07939	1.44425	0.747374	0.454838	0.999801		Ackr4	0.936729	-0.140647	3.10887	-0.0452406	0.963916	0.999985		Ackr4	1.88107	-0.0613616	3.24022	-0.0189375	0.984891	NA		Ackr4	0.15128
Acly	2983.36	0.0831206	0.0653092	1.27272	0.203116	0.595686		Acly	2616.52	0.173077	0.0666441	2.59703	0.00940326	0.143937		Acly	3690.39	0.461121	0.0650452	7.08923	1.34858e-12	1.3578e-09		Acly	13284.1	-0.213105	0.09304	-2.29046	0.0219945	0.513613		Acly	3439.04	-0.0836369	0.0545867	-1.53218	0.125477	0.943658		Acly	20428.3	-0.022596	0.102219	-0.221055	0.82505	0.993408		Acly	4281.75
Acmsd	3.68245	-0.333415	0.90423	-0.368728	0.71233	NA		Acmsd	2.76888	0.582406	1.64318	0.354438	0.723011	NA		Acmsd	3.14991	-0.865665	1.3436	-0.64429	0.519388	0.999957		Acmsd	4.59451	-0.854447	2.16752	-0.394206	0.693429	NA		Acmsd	3.99265	-0.462244	0.943511	-0.489919	0.624191	0.999985		Acmsd	4.02791	0.855163	3.09886	0.27596	0.782579	NA		Acmsd	2.54326
Acn9	198.796	-0.0895692	0.156074	-0.573891	0.566042	NA		Acn9	147.362	-0.194178	0.20851	-0.931267	0.351716	NA		Acn9	222.301	0.168832	0.190329	0.887055	0.375049	0.999957		Acn9	748.992	0.119451	0.216795	0.550987	0.581642	0.999801		Acn9	236.135	0.0279821	0.128472	0.217807	0.827579	0.999985		Acn9	724.495	0.156873	0.136281	1.1511	0.249691	0.944449		Acn9	219.762
Acnat1	3.93031	-0.682184	1.18077	-0.577746	0.563436	NA		Acnat1	1.4425	-0.870903	2.06429	-0.42189	0.673106	NA		Acnat1	1.02664	-1.62516	3.24726	-0.500472	0.616743	0.999957		Acnat1	6.14018	-0.279619	2.27142	-0.123103	0.902025	NA		Acnat1	2.19198	-1.08374	1.38454	-0.782742	0.433779	0.999985		Acnat1	6.90555	0.911558	1.95796	0.465566	0.641526	0.993275		Acnat1	2.41037
Acnat2	0.0857346	-0.377378	3.15896	-0.119463	0.904909	NA		Acnat2	0	NA	NA	NA	NA	NA		Acnat2	0	NA	NA	NA	NA	NA		Acnat2	0	NA	NA	NA	NA	NA		Acnat2	0.326528	0.480701	3.13335	0.153415	0.878071	0.999985		Acnat2	0	NA	NA	NA	NA	NA		Acnat2	0.0887859
Aco1	603.698	-0.117151	0.0993409	-1.17928	0.238285	0.633893		Aco1	328.812	0.113463	0.142463	0.796438	0.425777	0.961675		Aco1	469.895	0.0209882	0.12508	0.167798	0.866742	0.999957		Aco1	1414	0.0316618	0.165228	0.191626	0.848035	0.999801		Aco1	588.381	-0.00772102	0.0887826	-0.0869654	0.930699	0.999985		Aco1	1460.59	-0.0389244	0.122167	-0.318617	0.750017	0.993408		Aco1	524.17
Aco2	9206.06	-0.0565444	0.0452163	-1.25053	0.211106	0.606379		Aco2	5593.36	0.0121534	0.0581272	0.209082	0.834384	0.999481		Aco2	6727.24	0.0312516	0.0637513	0.490211	0.623985	0.999957		Aco2	24809.2	0.0420252	0.0825932	0.508822	0.610877	0.999801		Aco2	9439.84	-0.040174	0.0431994	-0.929967	0.352388	0.999985		Aco2	22399.5	-0.0556454	0.0776332	-0.716772	0.473515	0.988795		Aco2	7246.83
Acot1	156.284	-0.00646886	0.172611	-0.0374765	0.970105	NA		Acot1	47.3261	0.141792	0.371322	0.381858	0.702567	NA		Acot1	50.3725	0.484127	0.412464	1.17374	0.240498	0.999957		Acot1	248.704	0.295693	0.362688	0.815281	0.414912	0.999801		Acot1	156.826	0.00243916	0.195037	0.0125061	0.990022	0.999985		Acot1	216.292	-0.488337	0.277704	-1.75848	0.078666	0.729889		Acot1	120.929
Acot10	0.154403	-0.803079	3.13831	-0.255895	0.798032	NA		Acot10	0.261942	-0.715792	3.25001	-0.220243	0.825682	NA		Acot10	0.548118	0.0634619	3.26584	0.019432	0.984496	0.999957		Acot10	0.518849	-0.110322	3.62858	-0.0304035	0.975745	NA		Acot10	0.223208	1.05749	3.15507	0.335173	0.737495	0.999985		Acot10	0.953328	3.03663	3.33477	0.910597	0.362508	NA		Acot10	0.0559363
Acot11	1149.01	-0.0880739	0.0928399	-0.948665	0.342791	0.736046		Acot11	472.844	-0.22267	0.150293	-1.48157	0.138454	0.657736		Acot11	856.386	0.0372868	0.133229	0.27987	0.779577	0.999957		Acot11	4725.12	0.265577	0.125917	2.10914	0.0349325	0.655829		Acot11	902.737	0.13566	0.0898256	1.51026	0.130977	0.95603		Acot11	3274.93	-0.0424601	0.0895385	-0.474211	0.63535	0.993275		Acot11	1052.23
Acot12	16.3758	-0.589618	0.566514	-1.04078	0.297977	NA		Acot12	7.87999	-1.01555	0.931246	-1.09053	0.275479	NA		Acot12	9.96214	-0.0296524	0.984881	-0.0301076	0.975981	0.999957		Acot12	13.2949	0.70654	1.40656	0.502317	0.615445	NA		Acot12	14.7711	0.471678	0.496306	0.950377	0.341921	0.999985		Acot12	21.3031	2.43584	0.987052	2.46779	0.013595	0.394389		Acot12	9.52794
Acot13	902.037	0.0626072	0.073791	0.84844	0.396193	0.772816		Acot13	373.964	-0.0411111	0.146968	-0.279728	0.779686	0.999481		Acot13	480.257	0.0315037	0.128688	0.244807	0.806606	0.999957		Acot13	1815.35	-0.0622064	0.155165	-0.400905	0.68849	0.999801		Acot13	832.036	0.0589696	0.0905414	0.6513	0.514853	0.999985		Acot13	1665.42	-0.0464869	0.0947922	-0.490408	0.623845	0.993275		Acot13	761.041
Acot2	217.232	-0.223613	0.13524	-1.65344	0.0982405	0.418743		Acot2	72.069	0.0712607	0.29459	0.241898	0.808859	NA		Acot2	83.8804	-0.0857105	0.292485	-0.293042	0.76949	0.999957		Acot2	295.772	0.258062	0.330408	0.78104	0.434779	0.999801		Acot2	237.435	-0.06363	0.132788	-0.479184	0.631808	0.999985		Acot2	300.59	0.218302	0.217192	1.00511	0.314843	0.972691		Acot2	109.412
Acot3	105.523	0.403068	0.210956	1.91067	0.0560467	NA		Acot3	9.19667	-1.08947	0.851642	-1.27926	0.200805	NA		Acot3	25.6125	-0.681228	0.530144	-1.28499	0.198797	0.999957		Acot3	81.4081	-0.397667	0.648019	-0.613665	0.539437	0.999801		Acot3	89.8014	0.293168	0.19975	1.46767	0.142193	0.95848		Acot3	77.1051	-0.383286	0.483958	-0.791982	0.428371	0.988795		Acot3	20.0104
Acot4	136.374	0.0944573	0.174001	0.542857	0.587229	NA		Acot4	35.0539	-0.0769852	0.414421	-0.185766	0.852629	NA		Acot4	45.6104	-0.231906	0.399141	-0.581012	0.561232	0.999957		Acot4	71.2905	-0.00217529	0.649075	-0.00335137	0.997326	0.999801		Acot4	143.461	-0.0624453	0.156379	-0.399321	0.689657	0.999985		Acot4	101.893	-0.178669	0.46151	-0.387141	0.698652	0.993408		Acot4	46.6697
Acot5	150.062	0.339455	0.157416	2.15642	0.0310511	NA		Acot5	1.71988	1.25878	1.79596	0.700893	0.48337	NA		Acot5	5.05132	-0.692898	2.11861	-0.327054	0.743627	0.999957		Acot5	5.12463	1.5795	2.77228	0.569749	0.568848	NA		Acot5	67.7369	0.395952	0.304528	1.30021	0.193527	0.999985		Acot5	16.1497	-1.74707	1.63674	-1.06741	0.285786	0.958772		Acot5	22.5397
Acot6	227.124	0.0207755	0.139147	0.149307	0.881312	0.970474		Acot6	96.091	0.073407	0.251696	0.291649	0.770555	NA		Acot6	117.525	-0.186775	0.25509	-0.732192	0.464051	0.999957		Acot6	354.985	0.139339	0.302582	0.460502	0.645156	0.999801		Acot6	185.371	0.0593117	0.14628	0.405467	0.685134	0.999985		Acot6	347.346	0.485547	0.216312	2.24466	0.02479	0.506425		Acot6	193.573
Acot7	3286.58	-0.104074	0.0689262	-1.50993	0.131062	0.485665		Acot7	2157.01	-0.0548142	0.0734639	-0.746138	0.455584	0.96737		Acot7	3788.8	0.0514439	0.058121	0.885116	0.376094	0.999957		Acot7	13833.3	-0.141873	0.0910956	-1.55741	0.119374	0.999801		Acot7	4505.87	0.0717297	0.0691715	1.03698	0.299744	0.999985		Acot7	14849.7	-0.052486	0.0433682	-1.21024	0.226187	0.929563		Acot7	5909.52
Acot8	158.336	0.0979895	0.177321	0.552612	0.580529	NA		Acot8	104.392	-0.0245491	0.255323	-0.0961494	0.923402	NA		Acot8	131.921	-0.0697362	0.231951	-0.300651	0.763681	0.999957		Acot8	315.65	-0.179555	0.320646	-0.559979	0.575494	0.999801		Acot8	166.569	-0.0798817	0.165518	-0.482617	0.629368	0.999985		Acot8	375.692	0.295902	0.180271	1.64143	0.100708	0.785209		Acot8	149.954
Acot9	219.448	-0.0317829	0.133746	-0.237636	0.812163	0.954514		Acot9	149.037	0.0433802	0.210537	0.206046	0.836755	NA		Acot9	205.792	0.0467104	0.186883	0.249944	0.802631	0.999957		Acot9	613.793	-0.0606865	0.237739	-0.255265	0.798519	0.999801		Acot9	234.491	0.135113	0.139618	0.967734	0.333177	0.999985		Acot9	624.784	-0.276931	0.216306	-1.28027	0.200449	0.909797		Acot9	245.317
Acox1	3820.99	-0.0205682	0.0535278	-0.384252	0.700792	0.916639		Acox1	2610.75	0.0018163	0.0622674	0.0291694	0.97673	0.999866		Acox1	3161.42	0.0657351	0.0629622	1.04404	0.296467	0.999957		Acox1	7399.62	-0.0801203	0.0992313	-0.807409	0.419431	0.999801		Acox1	4003.48	0.0401937	0.0493407	0.814617	0.415292	0.999985		Acox1	8061.15	-0.0294636	0.0562199	-0.524078	0.600224	0.992077		Acox1	3783.8
Acox2	7.66992	0.512374	1.26221	0.405934	0.684791	NA		Acox2	2.30299	3.55936	2.04863	1.73744	0.0823103	NA		Acox2	3.06657	-2.04206	1.96414	-1.03967	0.298492	0.999957		Acox2	16.6769	0.987309	1.33339	0.740449	0.459027	0.999801		Acox2	3.80805	-0.46688	1.28	-0.364751	0.715297	0.999985		Acox2	36.3628	-2.21331	1.20856	-1.83135	0.0670477	0.694858		Acox2	7.62358
Acox3	511.318	0.0342724	0.122796	0.279101	0.780167	0.948395		Acox3	306.934	0.105765	0.155918	0.678336	0.497558	0.98232		Acox3	393.643	-0.0266299	0.161226	-0.165171	0.868809	0.999957		Acox3	1917.06	0.0366817	0.150314	0.244034	0.807204	0.999801		Acox3	522.343	-0.108563	0.147159	-0.737729	0.460679	0.999985		Acox3	1576.98	-0.142669	0.140515	-1.01533	0.309949	0.972691		Acox3	515.893
Acoxl	0	NA	NA	NA	NA	NA		Acoxl	0	NA	NA	NA	NA	NA		Acoxl	0	NA	NA	NA	NA	NA		Acoxl	0	NA	NA	NA	NA	NA		Acoxl	0.0116517	-0.0790455	3.16445	-0.0249792	0.980072	NA		Acoxl	0	NA	NA	NA	NA	NA		Acoxl	0
Acp1	934.451	0.0134205	0.0698813	0.192047	0.847705	0.965096		Acp1	497.103	-0.0530427	0.120334	-0.440797	0.65936	0.993553		Acp1	709.745	-0.00241728	0.101601	-0.0237919	0.981019	0.999957		Acp1	2286.4	-0.0754903	0.142425	-0.530036	0.596087	0.999801		Acp1	910.906	0.146383	0.0868988	1.68452	0.0920812	0.883792		Acp1	2117.4	0.0628425	0.103441	0.607523	0.543504	0.988795		Acp1	771.757
Acp2	648.502	-0.205856	0.155397	-1.32471	0.185267	0.573058		Acp2	364.88	-0.367838	0.206823	-1.77851	0.0753195	0.495178		Acp2	604.342	-0.0850179	0.127562	-0.666485	0.505101	0.999957		Acp2	1048.92	0.24655	0.22753	1.08359	0.278546	0.999801		Acp2	654.091	0.036502	0.160798	0.227005	0.82042	0.999985		Acp2	1131.68	0.0632711	0.139822	0.45251	0.650901	0.993275		Acp2	606.594
Acp5	1.74817	-0.474627	1.78126	-0.266455	0.789888	NA		Acp5	0.491268	-1.19329	3.22849	-0.369612	0.711671	NA		Acp5	0.752809	0.1771	3.258	0.0543587	0.956649	0.999957		Acp5	6.44938	2.69505	2.14348	1.25732	0.208637	NA		Acp5	4.00326	-0.94618	1.38254	-0.684376	0.493738	0.999985		Acp5	7.40238	-3.94943	3.05969	-1.29079	0.196776	0.906169		Acp5	4.33988
Acp6	294.194	0.294317	0.124031	2.37293	0.0176477	0.161855		Acp6	191.379	-0.267215	0.194713	-1.37235	0.169955	0.722575		Acp6	189.686	0.0814119	0.215808	0.377241	0.705994	0.999957		Acp6	437.812	-0.106762	0.286052	-0.373226	0.70898	0.999801		Acp6	290.36	0.0887313	0.159813	0.55522	0.578744	0.999985		Acp6	517.2	-0.344813	0.184053	-1.87344	0.0610075	0.671215		Acp6	176.148
Acpp	3.74848	-0.434799	0.946149	-0.459546	0.645842	NA		Acpp	3.40429	-0.286277	1.33259	-0.214828	0.829902	NA		Acpp	7.22247	0.611311	1.02591	0.595873	0.55126	0.999957		Acpp	19.3589	-0.066473	1.16743	-0.0569397	0.954593	0.999801		Acpp	6.02265	0.367913	0.997098	0.368984	0.71214	0.999985		Acpp	16.8941	-1.08965	1.13486	-0.96016	0.336975	0.975846		Acpp	8.85386
Acpt	0.090686	-0.096454	3.1559	-0.030563	0.975618	NA		Acpt	0.0739517	-0.632405	3.27096	-0.193339	0.846693	NA		Acpt	0.13213	1.26084	3.27373	0.38514	0.700134	NA		Acpt	0	NA	NA	NA	NA	NA		Acpt	0.130014	0.194273	3.15483	0.0615794	0.950898	NA		Acpt	0.41816	1.81132	3.39486	0.533547	0.593655	NA		Acpt	0
Acr	3.09175	2.23315	2.06924	1.07921	0.280493	NA		Acr	8.65926	0.00560719	1.23766	0.00453049	0.996385	NA		Acr	12.0367	-0.363276	0.970973	-0.374136	0.708303	0.999957		Acr	12.6825	2.00249	1.54169	1.29889	0.193983	NA		Acr	9.32077	0.0933479	1.00076	0.0932772	0.925683	0.999985		Acr	21.836	1.24445	1.64718	0.755506	0.449946	0.988795		Acr	10.1304
Acrbp	118.698	0.238709	0.219899	1.08554	0.277683	NA		Acrbp	97.6493	0.105576	0.248564	0.424743	0.671024	NA		Acrbp	99.9075	0.184413	0.326304	0.565156	0.571968	0.999957		Acrbp	344.198	-0.36481	0.314554	-1.15977	0.246144	0.999801		Acrbp	115.906	0.176653	0.217641	0.811669	0.416982	0.999985		Acrbp	256.418	-0.550933	0.33547	-1.64227	0.100534	0.784914		Acrbp	90.7059
Acrv1	2.11968	0.607224	1.26634	0.47951	0.631576	NA		Acrv1	1.15409	-0.894138	2.56081	-0.349163	0.726967	NA		Acrv1	1.60085	1.01461	1.96144	0.517276	0.604964	0.999957		Acrv1	5.04402	-1.2994	2.22477	-0.58406	0.55918	NA		Acrv1	1.86188	-0.857794	1.84753	-0.464294	0.642437	0.999985		Acrv1	18.835	0.995027	1.86538	0.533419	0.593744	0.992016		Acrv1	1.55395
Acsbg1	2875.59	-0.133533	0.0649619	-2.05556	0.0398247	0.259151		Acsbg1	1420.08	-0.0720053	0.0965597	-0.745708	0.455844	0.96737		Acsbg1	2257.21	0.141241	0.0718399	1.96605	0.0492929	0.810536		Acsbg1	11095.3	0.206764	0.0921831	2.24297	0.0248988	0.545252		Acsbg1	2517.43	0.0545081	0.0670639	0.812778	0.416345	0.999985		Acsbg1	9309.34	0.0314141	0.0860622	0.365016	0.7151	0.993408		Acsbg1	2682.01
Acsbg2	2.75842	0.0859625	1.03265	0.0832443	0.933657	NA		Acsbg2	0.745661	1.20502	3.16625	0.380582	0.703513	NA		Acsbg2	0.548804	0.399374	3.22727	0.12375	0.901514	0.999957		Acsbg2	1.50419	-0.133438	3.53828	-0.0377127	0.969917	NA		Acsbg2	2.15831	-0.311426	1.16902	-0.2664	0.789931	0.999985		Acsbg2	2.28294	2.84739	3.30146	0.862464	0.388432	NA		Acsbg2	0.868256
Acsf2	353.668	-0.0894101	0.127102	-0.703454	0.481773	0.822154		Acsf2	202.73	-0.0352271	0.179588	-0.196155	0.844489	0.999481		Acsf2	276.989	0.195647	0.17234	1.13524	0.256274	0.999957		Acsf2	1024.73	0.177702	0.189209	0.939187	0.347635	0.999801		Acsf2	345.648	0.0433409	0.124914	0.346967	0.728616	0.999985		Acsf2	715.909	-0.0487547	0.186117	-0.261957	0.793354	0.993408		Acsf2	298.824
Acsf3	117.01	0.281745	0.314724	0.895212	0.370674	NA		Acsf3	101.366	-0.306767	0.38717	-0.79233	0.428168	NA		Acsf3	122.604	-0.0245004	0.322791	-0.0759015	0.939497	0.999957		Acsf3	535.821	-0.499977	0.255711	-1.95524	0.0505543	0.806453		Acsf3	147.203	-0.425788	0.255152	-1.66876	0.0951652	0.888628		Acsf3	679.76	0.118389	0.206423	0.573524	0.56629	0.990562		Acsf3	181.972
Acsl1	1041.56	-0.0799094	0.0731752	-1.09203	0.274821	0.674773		Acsl1	694.734	0.0557378	0.106744	0.522161	0.601558	0.993553		Acsl1	640.07	-0.0635187	0.130645	-0.486192	0.626831	0.999957		Acsl1	1797.11	-0.0416905	0.152196	-0.273926	0.784141	0.999801		Acsl1	925.102	-0.0994583	0.103131	-0.964384	0.334853	0.999985		Acsl1	1589.24	0.0330955	0.113657	0.291187	0.770908	0.993408		Acsl1	789.586
Acsl3	3902.84	-0.0666901	0.0722947	-0.922476	0.35628	0.744788		Acsl3	2221.72	0.0240913	0.0771404	0.312305	0.754809	0.999481		Acsl3	2705.85	-0.0789785	0.066588	-1.18608	0.235592	0.999957		Acsl3	9067.13	0.0667162	0.0951472	0.701189	0.483185	0.999801		Acsl3	3137.6	0.135975	0.0678183	2.00499	0.044964	0.725647		Acsl3	6690.66	0.0249781	0.0868277	0.287674	0.773596	0.993408		Acsl3	4259.39
Acsl4	1572.65	-0.0141714	0.0773785	-0.183143	0.854685	0.966747		Acsl4	661.664	-0.084676	0.116433	-0.727249	0.467074	0.972738		Acsl4	1023.97	0.128148	0.0992616	1.29101	0.1967	0.999957		Acsl4	1965.02	-0.21995	0.149325	-1.47296	0.140761	0.999801		Acsl4	2187.61	0.0184592	0.0634167	0.291077	0.770992	0.999985		Acsl4	3504.55	0.0196691	0.116423	0.168945	0.86584	0.993408		Acsl4	1507.45
Acsl5	1036	-0.0803048	0.0768524	-1.04492	0.296059	0.69505		Acsl5	354.243	0.0309703	0.13687	0.226275	0.820988	0.999481		Acsl5	448.918	-0.0788713	0.150789	-0.523059	0.600933	0.999957		Acsl5	1316.56	-0.0299521	0.176199	-0.16999	0.865018	0.999801		Acsl5	1084.77	0.0396594	0.0778097	0.509698	0.610263	0.999985		Acsl5	1590.35	0.0413289	0.120298	0.343553	0.731182	0.993408		Acsl5	452.056
Acsl6	4603.27	-0.0728764	0.049371	-1.4761	0.139918	0.502181		Acsl6	2497.93	0.0174332	0.0699103	0.249365	0.803078	0.999481		Acsl6	3763.7	0.0578746	0.0598853	0.966424	0.333832	0.999957		Acsl6	16231	0.0839082	0.0878442	0.955193	0.33948	0.999801		Acsl6	4283.95	-0.0070906	0.0675449	-0.104976	0.916395	0.999985		Acsl6	13659.7	-0.00869621	0.0519239	-0.16748	0.866992	0.993408		Acsl6	4471.39
Acsm2	2.41948	0.0581597	1.40512	0.0413912	0.966984	NA		Acsm2	3.04538	0.31097	1.46788	0.211849	0.832225	NA		Acsm2	6.08637	-0.587677	1.23275	-0.476721	0.633561	0.999957		Acsm2	3.62952	-1.30569	2.43237	-0.536796	0.591408	NA		Acsm2	2.84603	0.972408	1.09009	0.892046	0.372368	0.999985		Acsm2	0.733613	-0.672188	3.32795	-0.201982	0.839931	NA		Acsm2	4.0062
Acsm3	0.345118	0.330149	3.13808	0.105207	0.916211	NA		Acsm3	1.94268	-1.58192	2.56715	-0.616218	0.53775	NA		Acsm3	0.406883	-0.748019	3.29793	-0.226814	0.820568	NA		Acsm3	7.86316	1.21606	1.73718	0.700017	0.483917	NA		Acsm3	0.278412	-0.715085	3.15351	-0.226758	0.820612	0.999985		Acsm3	2.51774	-4.00518	3.31869	-1.20686	0.227487	NA		Acsm3	2.13728
Acsm4	0.175034	0.253359	3.14318	0.0806059	0.935755	NA		Acsm4	0	NA	NA	NA	NA	NA		Acsm4	0	NA	NA	NA	NA	NA		Acsm4	0.960442	-0.703048	3.66864	-0.191637	0.848027	NA		Acsm4	0.12778	0.561161	3.16124	0.177513	0.859106	NA		Acsm4	0.88897	1.85501	3.40473	0.544834	0.585868	NA		Acsm4	0
Acsm5	0.793961	-1.38515	3.10542	-0.446041	0.655568	NA		Acsm5	8.31614	-1.82454	1.29504	-1.40887	0.158875	NA		Acsm5	2.05956	2.79452	3.26609	0.855616	0.39221	0.999957		Acsm5	33.9953	1.17619	1.0405	1.1304	0.258306	0.999801		Acsm5	0.0763099	-0.768245	3.16591	-0.242661	0.808268	NA		Acsm5	14.2088	-2.25395	3.32943	-0.676978	0.49842	0.988795		Acsm5	1.9668
Acss1	685.846	-0.24689	0.099929	-2.47065	0.0134868	0.136577		Acss1	411.027	-0.0646732	0.13079	-0.49448	0.620967	0.993553		Acss1	556.782	0.106276	0.127678	0.832371	0.4052	0.999957		Acss1	1115.55	0.026916	0.183293	0.146847	0.883253	0.999801		Acss1	692.726	-0.0691046	0.0938156	-0.7366	0.461366	0.999985		Acss1	1058.56	-0.0473357	0.149331	-0.316986	0.751254	0.993408		Acss1	661.361
Acss2	943.378	-0.0143653	0.0687838	-0.208848	0.834567	0.961122		Acss2	473.87	0.0695908	0.139644	0.498345	0.618241	0.993553		Acss2	730.35	0.127735	0.129538	0.986085	0.324092	0.999957		Acss2	3616.14	-0.0179918	0.118942	-0.151266	0.879766	0.999801		Acss2	1082.6	-0.0859434	0.0759091	-1.13219	0.257555	0.999985		Acss2	3050.63	0.0205757	0.0838471	0.245395	0.80615	0.993408		Acss2	799.118
Acss3	44.1752	0.186582	0.315765	0.590889	0.554595	NA		Acss3	27.5781	0.0116679	0.521806	0.0223605	0.98216	NA		Acss3	71.3922	-0.166832	0.37187	-0.44863	0.653698	0.999957		Acss3	187.326	0.197981	0.416784	0.475021	0.634772	0.999801		Acss3	41.7073	-0.187463	0.314034	-0.596951	0.55054	0.999985		Acss3	129.411	-0.515902	0.420434	-1.22707	0.219796	0.92512		Acss3	83.4656
Acta1	90.1461	-0.188899	0.241519	-0.78213	0.434138	NA		Acta1	40.5095	0.00982345	0.418982	0.023446	0.981295	NA		Acta1	43.5165	-0.069907	0.397531	-0.175853	0.860409	0.999957		Acta1	38.1511	-0.202612	0.868068	-0.233406	0.815447	0.999801		Acta1	78.4845	-0.137044	0.229867	-0.596189	0.551049	0.999985		Acta1	61.5342	-0.628338	0.525017	-1.1968	0.231386	0.934245		Acta1	49.5897
Acta2	263.527	-0.0689408	0.247983	-0.278006	0.781008	0.948881		Acta2	73.3119	0.290583	0.372448	0.780196	0.435275	NA		Acta2	99.9552	0.681653	0.305855	2.22868	0.0258354	0.595692		Acta2	274.719	0.862832	0.410265	2.10311	0.0354561	0.660741		Acta2	213.029	0.440295	0.194895	2.25913	0.023875	0.5869		Acta2	382.974	0.011993	0.344923	0.0347701	0.972263	0.996315		Acta2	167.176
Actb	24561.2	-0.0465901	0.0533253	-0.873696	0.382284	0.763915		Actb	12257.4	0.157362	0.0478274	3.29021	0.00100114	0.0294663		Actb	10355.1	-0.0795919	0.061153	-1.30152	0.19308	0.999957		Actb	24846.1	0.0845664	0.0836085	1.01146	0.311798	0.999801		Actb	20885.6	-0.0358307	0.0482	-0.743377	0.457253	0.999985		Actb	28449.5	0.109477	0.0724193	1.51171	0.130607	0.830403		Actb	14785
Actbl2	0.472234	-0.524899	3.13278	-0.167551	0.866937	NA		Actbl2	0.0906699	0.47373	3.27096	0.144829	0.884846	NA		Actbl2	0	NA	NA	NA	NA	NA		Actbl2	4.12395	1.93616	2.45502	0.788655	0.430314	NA		Actbl2	0.59194	0.0814344	3.12428	0.026065	0.979206	0.999985		Actbl2	3.05208	1.61992	3.33193	0.486181	0.626839	NA		Actbl2	0.197352
Actc1	0.0656782	-0.259689	3.15896	-0.082207	0.934482	NA		Actc1	0.0906699	0.47373	3.27096	0.144829	0.884846	NA		Actc1	0.27121	0.45468	3.2996	0.137798	0.8904	NA		Actc1	0	NA	NA	NA	NA	NA		Actc1	0.034955	0.214008	3.16291	0.0676619	0.946055	NA		Actc1	0.828839	-2.6635	3.33893	-0.797711	0.425038	NA		Actc1	0
Actg-ps1	13.2058	0.0740012	0.542436	0.136424	0.891486	NA		Actg-ps1	9.58558	0.217342	0.805371	0.269865	0.787264	NA		Actg-ps1	11.3448	0.0584747	0.788726	0.0741382	0.9409	0.999957		Actg-ps1	20.6176	-0.0477514	1.13924	-0.041915	0.966566	0.999801		Actg-ps1	15.6591	0.140591	0.470338	0.298916	0.765004	0.999985		Actg-ps1	18.1821	-0.0645357	0.787397	-0.0819608	0.934678	0.993408		Actg-ps1	14.5639
Actg1	18229.1	-0.10251	0.0421396	-2.43263	0.0149894	0.145461		Actg1	10730.7	0.0647043	0.0482759	1.3403	0.180148	0.739735		Actg1	11541.7	0.0362598	0.0773003	0.469076	0.639015	0.999957		Actg1	35224.8	-0.0711235	0.0815416	-0.872235	0.38308	0.999801		Actg1	19421.6	-0.0602547	0.0475716	-1.26661	0.205295	0.999985		Actg1	38423.5	0.0584705	0.0427274	1.36845	0.17117	0.883584		Actg1	16448
Actg2	0.158357	1.01958	3.15034	0.323641	0.74621	NA		Actg2	0.37111	-1.21531	3.22163	-0.377234	0.706	NA		Actg2	0.146425	0.376053	3.30586	0.113753	0.909433	NA		Actg2	2.03699	-0.964679	3.65295	-0.264082	0.791717	NA		Actg2	0.567928	0.936104	3.11427	0.300585	0.763731	0.999985		Actg2	2.60072	1.24876	3.43361	0.363686	0.716092	NA		Actg2	0.234724
Actl10	0.214773	-0.740089	3.14395	-0.235401	0.813897	NA		Actl10	0	NA	NA	NA	NA	NA		Actl10	0	NA	NA	NA	NA	NA		Actl10	0.967416	-0.0574378	3.60033	-0.0159535	0.987272	NA		Actl10	0.232385	0.0643208	3.15919	0.0203599	0.983756	0.999985		Actl10	0.10454	1.01423	3.43624	0.295157	0.767874	NA		Actl10	0.0705534
Actl11	0	NA	NA	NA	NA	NA		Actl11	0	NA	NA	NA	NA	NA		Actl11	0	NA	NA	NA	NA	NA		Actl11	0.334448	-1.08429	3.71471	-0.29189	0.770371	NA		Actl11	0	NA	NA	NA	NA	NA		Actl11	0	NA	NA	NA	NA	NA		Actl11	0.21166
Actl6a	235.916	0.30051	0.135914	2.21103	0.0270336	0.206647		Actl6a	136.286	0.0655284	0.212899	0.307791	0.758241	NA		Actl6a	149.794	-0.0520405	0.232396	-0.22393	0.822812	0.999957		Actl6a	358.071	0.208495	0.304891	0.683835	0.49408	0.999801		Actl6a	197.099	-0.0559063	0.164389	-0.340085	0.733793	0.999985		Actl6a	407.201	0.0163121	0.235938	0.0691369	0.944881	0.993652		Actl6a	153.522
Actl6b	1361.86	0.0888643	0.0663703	1.33892	0.180598	0.566728		Actl6b	861.327	-0.168797	0.0930684	-1.81368	0.0697264	0.476301		Actl6b	637.684	0.0454677	0.116959	0.38875	0.697461	0.999957		Actl6b	1278.5	-0.150775	0.172466	-0.874231	0.381992	0.999801		Actl6b	1457.63	-0.0441687	0.0691331	-0.638893	0.522892	0.999985		Actl6b	1788.51	-0.134861	0.0985681	-1.3682	0.171251	0.883584		Actl6b	631.161
Actl7b	0.320261	-1.44878	3.12747	-0.463245	0.643189	NA		Actl7b	0	NA	NA	NA	NA	NA		Actl7b	0.0847694	0.885306	3.30351	0.267989	0.788707	NA		Actl7b	0.779074	0.550088	3.65216	0.15062	0.880275	NA		Actl7b	0.436628	1.42797	3.13808	0.455045	0.649077	0.999985		Actl7b	0.197549	1.24838	3.41538	0.365518	0.714725	NA		Actl7b	0.197403
Actl9	0.778371	-0.295445	2.97973	-0.0991514	0.921018	NA		Actl9	0.266798	-1.52513	3.23409	-0.47158	0.637226	NA		Actl9	0.1896	-0.54843	3.30712	-0.165833	0.868288	NA		Actl9	4.15465	1.73004	2.62473	0.659129	0.509813	NA		Actl9	1.57761	0.469978	1.65704	0.283625	0.776698	0.999985		Actl9	0	NA	NA	NA	NA	NA		Actl9	0.260037
Actn1	1661.9	-0.0044249	0.0615568	-0.0718831	0.942695	0.989053		Actn1	1335.29	0.0735508	0.0950834	0.77354	0.439203	0.964954		Actn1	563.287	0.0849821	0.137828	0.616581	0.537511	0.999957		Actn1	1031.41	0.0774044	0.188184	0.411324	0.680835	0.999801		Actn1	1600.9	0.0118885	0.0800997	0.148421	0.882011	0.999985		Actn1	1165.24	0.0584849	0.137533	0.425243	0.67066	0.993408		Actn1	587.077
Actn2	367.053	0.0942693	0.132578	0.711051	0.477053	0.819233		Actn2	899.338	0.0639491	0.111629	0.57287	0.566732	0.993553		Actn2	1135.34	-0.00738741	0.0999335	-0.0739232	0.941071	0.999957		Actn2	1178.74	-0.00444815	0.178383	-0.0249359	0.980106	0.999801		Actn2	642.305	-0.163636	0.140743	-1.16266	0.244966	0.999985		Actn2	2223.71	-0.0692496	0.0824717	-0.839677	0.401089	0.988795		Actn2	876.737
Actn3	15.3782	-0.382654	0.489861	-0.781148	0.434716	NA		Actn3	5.50497	-0.789799	1.13594	-0.695281	0.486879	NA		Actn3	20.604	-0.199188	0.57985	-0.343517	0.73121	0.999957		Actn3	61.7679	0.0204984	0.706467	0.0290154	0.976852	0.999801		Actn3	12.6356	-0.561988	0.538513	-1.04359	0.296674	0.999985		Actn3	62.6774	-0.0934426	0.488638	-0.191231	0.848345	0.993408		Actn3	17.5332
Actn4	2047.65	0.0668632	0.0651842	1.02576	0.305006	0.703987		Actn4	1126.69	0.182287	0.0932513	1.95479	0.0506078	0.408308		Actn4	895.045	-0.0978576	0.111572	-0.877081	0.380443	0.999957		Actn4	2779.67	0.316785	0.131178	2.41491	0.015739	0.41564		Actn4	1919.04	-0.0913483	0.0761696	-1.19928	0.230421	0.999985		Actn4	2610.83	0.0198253	0.116247	0.170545	0.864582	0.993408		Actn4	1260.86
Actr10	1993.15	0.0181184	0.0570072	0.317827	0.750616	0.935423		Actr10	1095.21	-0.0866267	0.0832677	-1.04034	0.298183	0.887704		Actr10	1549.03	-0.105579	0.0787709	-1.34032	0.18014	0.999957		Actr10	4218.64	-0.0123701	0.116848	-0.105865	0.915689	0.999801		Actr10	2002.57	0.0670106	0.0633793	1.05729	0.290377	0.999985		Actr10	4384.55	0.1794	0.0715218	2.50833	0.0121303	0.380174		Actr10	1763.88
Actr1a	3197.03	-0.0438737	0.0493757	-0.888569	0.374235	0.757088		Actr1a	2000.05	0.0855322	0.0691887	1.23622	0.216378	0.791102		Actr1a	2462.04	-0.0491806	0.0760637	-0.646572	0.517909	0.999957		Actr1a	8364.68	-0.0166491	0.0982672	-0.169426	0.865461	0.999801		Actr1a	3417.73	0.0458002	0.0555382	0.824661	0.409564	0.999985		Actr1a	8281.93	0.0906247	0.0600919	1.5081	0.131529	0.831078		Actr1a	3353.18
Actr1b	4162.62	0.0230164	0.0551516	0.417331	0.676437	0.908529		Actr1b	2301.85	-0.0470421	0.0749763	-0.627427	0.53038	0.988517		Actr1b	3343.59	-0.076077	0.0877726	-0.866751	0.386079	0.999957		Actr1b	8703.96	-0.132349	0.095806	-1.38142	0.167149	0.999801		Actr1b	4593.12	0.0336829	0.0510777	0.659444	0.509611	0.999985		Actr1b	9297.68	0.00818104	0.0833935	0.0981017	0.921852	0.993408		Actr1b	3200.61
Actr2	7018.14	-0.177098	0.0513963	-3.44574	0.000569492	0.017569		Actr2	2772.73	0.184616	0.0636924	2.89855	0.00374892	0.07981		Actr2	2608.05	0.149146	0.0707712	2.10744	0.0350798	0.689536		Actr2	8337.7	-0.00755196	0.0976303	-0.0773526	0.938343	0.999801		Actr2	6362.79	0.101563	0.0649472	1.56378	0.117869	0.934604		Actr2	7252.63	0.00195291	0.0555977	0.0351258	0.971979	0.996315		Actr2	3515.02
Actr3	5333.32	-0.0521028	0.043858	-1.18799	0.234838	0.630095		Actr3	2254.65	0.0698234	0.0749653	0.93141	0.351642	0.927126		Actr3	2124.8	-0.0573382	0.102282	-0.560587	0.575079	0.999957		Actr3	6529.21	-0.111039	0.101479	-1.09421	0.273863	0.999801		Actr3	4532.25	0.100426	0.0662635	1.51556	0.129631	0.950854		Actr3	6267.22	0.0582159	0.0624889	0.931621	0.351533	0.97753		Actr3	2268.87
Actr3b	2047.37	-0.22808	0.0658752	-3.46231	0.000535569	0.0170638		Actr3b	844.694	-9.79538e-05	0.0938337	-0.00104391	0.999167	0.999963		Actr3b	523.367	0.196078	0.134106	1.46211	0.14371	0.999957		Actr3b	1572.11	-0.0347888	0.158445	-0.219564	0.826211	0.999801		Actr3b	1749.16	0.115989	0.0781391	1.48439	0.137706	0.957887		Actr3b	1651.84	0.153936	0.122872	1.25282	0.210272	0.9189		Actr3b	761.831
Actr5	114.584	-0.0676681	0.185784	-0.364231	0.715686	NA		Actr5	136.632	-0.189895	0.225523	-0.842018	0.399778	NA		Actr5	152.594	0.140954	0.244636	0.576179	0.564494	0.999957		Actr5	294.818	-0.194716	0.331059	-0.58816	0.556425	0.999801		Actr5	117.304	-0.0807982	0.187971	-0.429845	0.667308	0.999985		Actr5	520.105	-0.164971	0.236024	-0.698959	0.484577	0.988795		Actr5	126.689
Actr6	258.41	0.0873656	0.12568	0.695143	0.486966	0.824882		Actr6	175.975	0.0296605	0.188674	0.157205	0.875083	0.999481		Actr6	212.834	0.0733611	0.194774	0.376648	0.706435	0.999957		Actr6	502.145	0.105605	0.258902	0.407898	0.683349	0.999801		Actr6	260.831	0.141108	0.151143	0.933601	0.35051	0.999985		Actr6	442.711	0.038714	0.16863	0.229579	0.818419	0.993408		Actr6	228.523
Actr8	719.413	-0.0315067	0.0805773	-0.391011	0.695789	0.915361		Actr8	499.324	-0.0193471	0.1217	-0.158973	0.87369	0.999481		Actr8	671.598	-0.055412	0.117363	-0.472141	0.636826	0.999957		Actr8	1732.3	-0.140889	0.156024	-0.902996	0.366528	0.999801		Actr8	729.566	-6.9606e-05	0.0865202	-0.000804505	0.999358	0.999985		Actr8	1785.32	0.0252747	0.118579	0.213146	0.831213	0.993408		Actr8	746.253
Actrt3	9.40128	-0.741376	0.639242	-1.15977	0.246142	NA		Actrt3	7.19206	-0.19213	0.903457	-0.21266	0.831592	NA		Actrt3	17.1015	-0.0914583	0.612814	-0.149243	0.881362	0.999957		Actrt3	71.6403	-0.00321357	0.651518	-0.00493243	0.996065	0.999801		Actrt3	9.98963	-0.275468	0.593811	-0.463899	0.64272	0.999985		Actrt3	107.509	0.570931	0.383758	1.48774	0.13682	0.844125		Actrt3	13.548
Acvr1	801.693	-0.109198	0.0786274	-1.3888	0.164893	0.541678		Acvr1	228.191	0.34899	0.172481	2.02335	0.0430366	0.370436		Acvr1	213.923	-0.131707	0.187393	-0.702838	0.482157	0.999957		Acvr1	865.056	-0.0384487	0.203464	-0.18897	0.850116	0.999801		Acvr1	722.374	-0.00495928	0.0957884	-0.0517733	0.958709	0.999985		Acvr1	854.868	-0.09429	0.152355	-0.618883	0.535993	0.988795		Acvr1	299.168
Acvr1b	2387.87	-0.0476695	0.0605437	-0.787357	0.431073	0.791174		Acvr1b	1383.77	-0.00828294	0.0822244	-0.100736	0.91976	0.999481		Acvr1b	1739.35	-0.113614	0.0892532	-1.27294	0.203041	0.999957		Acvr1b	3395.13	-0.100668	0.121304	-0.82988	0.406607	0.999801		Acvr1b	2366.42	-0.0142505	0.0610675	-0.233357	0.815484	0.999985		Acvr1b	4037.84	-0.108506	0.0834467	-1.3003	0.193497	0.904875		Acvr1b	2003.81
Acvr1c	629.296	0.351336	0.125401	2.80171	0.00508328	0.0744791		Acvr1c	234.143	0.448286	0.222382	2.01584	0.0438168	0.374943		Acvr1c	49.9997	0.351795	0.428945	0.820141	0.412136	0.999957		Acvr1c	251.099	0.490998	0.357103	1.37495	0.169148	0.999801		Acvr1c	587.995	-0.0932043	0.099402	-0.93765	0.348424	0.999985		Acvr1c	514.126	0.441974	0.260817	1.69458	0.090156	0.759357		Acvr1c	76.1577
Acvr2a	974.3	0.22467	0.090944	2.47042	0.0134954	0.136577		Acvr2a	836.471	-0.19351	0.0991093	-1.95249	0.0508803	0.409423		Acvr2a	638.188	0.0198172	0.129686	0.152809	0.878549	0.999957		Acvr2a	744.548	-0.0487529	0.219482	-0.222127	0.824215	0.999801		Acvr2a	1308.14	-0.00481011	0.139422	-0.0345004	0.972478	0.999985		Acvr2a	1080.12	-0.289821	0.172381	-1.68128	0.0927085	0.767175		Acvr2a	687.735
Acvr2b	8.34966	0.379028	0.618368	0.612949	0.53991	NA		Acvr2b	18.3625	-1.20692	0.732194	-1.64836	0.099279	NA		Acvr2b	23.5038	-0.311156	0.583669	-0.533104	0.593961	0.999957		Acvr2b	73.595	-0.949846	0.642189	-1.47908	0.13912	0.999801		Acvr2b	10.7634	-0.508334	0.628792	-0.80843	0.418843	0.999985		Acvr2b	76.075	-1.61689	0.54325	-2.97633	0.00291717	0.188713		Acvr2b	15.4409
Acvrl1	200.039	-0.1111	0.157605	-0.704927	0.480856	NA		Acvrl1	141.733	0.602375	0.230057	2.61838	0.00883492	NA		Acvrl1	129.832	-0.0122034	0.258467	-0.0472146	0.962342	0.999957		Acvrl1	719.425	0.138222	0.219989	0.628316	0.529797	0.999801		Acvrl1	188.208	-0.120831	0.160704	-0.751883	0.452121	0.999985		Acvrl1	614.511	-0.249101	0.186073	-1.33872	0.180661	0.89252		Acvrl1	186.954
Acy1	112.889	-0.158087	0.185084	-0.854134	0.393031	NA		Acy1	186.755	0.384927	0.19774	1.94663	0.0515794	0.41165		Acy1	111.778	-0.065845	0.256331	-0.256875	0.797275	0.999957		Acy1	468.753	0.321993	0.271102	1.18772	0.234944	0.999801		Acy1	100.841	0.0530719	0.236864	0.224061	0.82271	0.999985		Acy1	373.753	0.376937	0.221589	1.70107	0.0889302	0.754382		Acy1	146.895
Acy3	0.758889	-1.2668	3.13222	-0.404441	0.685889	NA		Acy3	0.257129	-1.4791	3.23553	-0.457143	0.647568	NA		Acy3	0	NA	NA	NA	NA	NA		Acy3	3.90532	2.32802	3.56441	0.65313	0.513673	NA		Acy3	0	NA	NA	NA	NA	NA		Acy3	0	NA	NA	NA	NA	NA		Acy3	0.21166
Acyp1	167.551	-0.0524628	0.159372	-0.329184	0.742017	NA		Acyp1	84.7454	-0.0582059	0.267348	-0.217715	0.827651	NA		Acyp1	113.36	0.272142	0.246339	1.10475	0.269268	0.999957		Acyp1	640.681	0.0416756	0.233074	0.178808	0.858088	0.999801		Acyp1	198.86	0.19157	0.149217	1.28384	0.199199	0.999985		Acyp1	431.468	0.173341	0.186084	0.931522	0.351583	0.97753		Acyp1	174.521
Acyp2	195.706	0.0265121	0.156128	0.16981	0.86516	NA		Acyp2	135.759	-0.0104217	0.220751	-0.0472102	0.962346	NA		Acyp2	190.811	0.0933218	0.192045	0.485936	0.627013	0.999957		Acyp2	1009.87	0.0342537	0.189803	0.180469	0.856784	0.999801		Acyp2	211.656	0.0909456	0.152747	0.5954	0.551576	0.999985		Acyp2	888.566	-0.0881366	0.135575	-0.650093	0.515632	0.988795		Acyp2	268.491
Ada	7.48317	0.481615	0.752639	0.639902	0.522236	NA		Ada	5.30454	0.806319	1.11075	0.72592	0.467888	NA		Ada	7.80593	0.737478	1.01809	0.724373	0.468836	0.999957		Ada	26.3127	0.461092	1.02193	0.451197	0.651848	0.999801		Ada	5.33046	0.389004	0.770396	0.50494	0.613601	0.999985		Ada	24.1664	0.243067	0.761542	0.319177	0.749592	0.993408		Ada	9.98107
Adad1	0.231248	1.0567	3.15138	0.335312	0.73739	NA		Adad1	0.278387	-16.0889	3.23668	-4.9708	6.66755e-07	NA		Adad1	0	NA	NA	NA	NA	NA		Adad1	0	NA	NA	NA	NA	NA		Adad1	0.321238	1.37103	3.15136	0.435058	0.66352	0.999985		Adad1	0	NA	NA	NA	NA	NA		Adad1	0.0807266
Adad2	0.812668	-1.71067	2.95487	-0.578932	0.562635	NA		Adad2	0.475098	0.0400089	3.22224	0.0124165	0.990093	NA		Adad2	0.449544	-0.0808914	3.28174	-0.024649	0.980335	NA		Adad2	19.9725	0.506262	1.3261	0.381766	0.702635	0.999801		Adad2	2.6037	0.12448	1.70133	0.0731662	0.941674	0.999985		Adad2	1.55072	-1.25217	3.2672	-0.383255	0.70153	NA		Adad2	1.24221
Adal	365.396	0.162481	0.13581	1.19638	0.231549	0.628941		Adal	236.918	0.0423399	0.172636	0.245254	0.806259	0.999481		Adal	354.504	0.0830406	0.148878	0.557777	0.576997	0.999957		Adal	791.453	0.055021	0.213026	0.258283	0.796189	0.999801		Adal	356.648	0.123144	0.135985	0.905575	0.365161	0.999985		Adal	843.361	-0.216926	0.150312	-1.44317	0.148973	0.861191		Adal	303.28
Adam10	1604.36	0.0432599	0.0577748	0.748767	0.453998	0.808527		Adam10	971.342	0.0510559	0.0948008	0.53856	0.590191	0.993553		Adam10	1196.86	-0.0606046	0.0978218	-0.61954	0.535561	0.999957		Adam10	2660.13	0.269023	0.138243	1.94601	0.0516533	0.811414		Adam10	1606.59	-0.0526141	0.0696743	-0.755144	0.450163	0.999985		Adam10	2759.03	0.0303582	0.104107	0.291607	0.770587	0.993408		Adam10	1345.15
Adam11	3645.5	-0.0606966	0.0859421	-0.70625	0.480033	0.820709		Adam11	950.999	-0.0550313	0.125146	-0.439737	0.660127	0.993553		Adam11	1666.58	-0.286648	0.110626	-2.59115	0.0095656	0.333067		Adam11	4647.56	-0.0966482	0.110666	-0.87333	0.382483	0.999801		Adam11	5594.36	0.0130608	0.0980607	0.133191	0.894043	0.999985		Adam11	5348.14	-0.0614003	0.067123	-0.914743	0.360327	0.979971		Adam11	1216.31
Adam12	107.921	-0.197674	0.211025	-0.936731	0.348897	NA		Adam12	167.778	-0.501837	0.232518	-2.15827	0.0309071	NA		Adam12	95.4357	0.383406	0.313224	1.22407	0.220928	0.999957		Adam12	109.077	0.299945	0.537814	0.557711	0.577042	0.999801		Adam12	110.847	-0.244627	0.273857	-0.893267	0.371714	0.999985		Adam12	127.672	-0.34743	0.344399	-1.0088	0.313069	0.972691		Adam12	67.8496
Adam15	1547.11	-0.026832	0.0760021	-0.353043	0.724056	0.925985		Adam15	1162.07	-0.0423854	0.0851911	-0.497534	0.618813	0.993553		Adam15	1359.71	-0.00963342	0.111858	-0.0861217	0.93137	0.999957		Adam15	3737.37	0.0297249	0.117582	0.252801	0.800422	0.999801		Adam15	2019.24	-0.036854	0.122253	-0.301458	0.763065	0.999985		Adam15	3962.93	-0.0170116	0.100945	-0.168523	0.866172	0.993408		Adam15	1351.87
Adam17	344.498	-0.00157402	0.116458	-0.0135158	0.989216	0.998255		Adam17	301.503	0.258375	0.169333	1.52584	0.127049	0.634987		Adam17	291.38	0.0831318	0.165472	0.502391	0.615392	0.999957		Adam17	773.634	0.160074	0.215237	0.74371	0.457052	0.999801		Adam17	318.684	-0.0129755	0.120412	-0.107759	0.914187	0.999985		Adam17	769.979	0.0562692	0.228593	0.246154	0.805563	0.993408		Adam17	312.017
Adam18	5.75464	1.51788	0.986953	1.53794	0.124063	NA		Adam18	1.78261	0.710425	2.03142	0.349718	0.72655	NA		Adam18	6.62525	-1.34417	1.057	-1.27169	0.203484	0.999957		Adam18	13.8452	0.62694	1.36164	0.460431	0.645207	NA		Adam18	8.60567	-1.85219	0.888404	-2.08485	0.0370831	0.680164		Adam18	2.54615	0.398854	2.62182	0.152128	0.879086	NA		Adam18	12.6662
Adam19	243.394	-0.0319942	0.171438	-0.186622	0.851957	0.966747		Adam19	216.022	0.0777303	0.177839	0.437082	0.662052	0.993553		Adam19	271.597	0.0574838	0.168649	0.340849	0.733217	0.999957		Adam19	864.984	0.245014	0.205099	1.19461	0.232238	0.999801		Adam19	347.691	-0.0774516	0.150186	-0.515706	0.60606	0.999985		Adam19	1226.36	0.231009	0.145042	1.59271	0.111225	0.803005		Adam19	409.854
Adam1a	230.644	0.326532	0.13747	2.37529	0.0175352	0.161368		Adam1a	207.37	-0.0959427	0.177943	-0.539177	0.589765	0.993553		Adam1a	221.104	-0.00500867	0.181467	-0.027601	0.97798	0.999957		Adam1a	335.72	0.181868	0.310314	0.586076	0.557825	0.999801		Adam1a	179.694	-0.0159212	0.177563	-0.089665	0.928553	0.999985		Adam1a	420.959	-0.0259247	0.198313	-0.130727	0.895992	0.993408		Adam1a	153.878
Adam1b	0.167887	-0.677104	3.15694	-0.214481	0.830172	NA		Adam1b	0.130971	-0.501573	3.25756	-0.153972	0.877632	NA		Adam1b	0	NA	NA	NA	NA	NA		Adam1b	0	NA	NA	NA	NA	NA		Adam1b	0.617987	1.37475	3.14224	0.437505	0.661745	0.999985		Adam1b	1.63541	3.4111	3.37098	1.0119	0.311585	NA		Adam1b	0.138526
Adam21	4.31971	0.515783	0.945285	0.545637	0.585315	NA		Adam21	2.6745	0.305919	1.45067	0.210882	0.83298	NA		Adam21	12.1019	-0.141886	0.714954	-0.198455	0.842689	0.999957		Adam21	25.2707	0.169223	1.04063	0.162615	0.870822	0.999801		Adam21	3.00376	1.24164	1.02026	1.21698	0.22361	0.999985		Adam21	21.1515	0.80799	0.803997	1.00497	0.314913	0.972691		Adam21	6.61524
Adam22	3547.87	0.104277	0.0672446	1.55072	0.120969	0.466539		Adam22	2776.18	-0.0011795	0.0669373	-0.017621	0.985941	0.999866		Adam22	3853.95	-0.0396989	0.0629266	-0.630876	0.528122	0.999957		Adam22	9246.98	-0.103717	0.0976295	-1.06235	0.288077	0.999801		Adam22	3827.18	-0.22833	0.0836404	-2.72991	0.00633523	0.315025		Adam22	9255.05	-0.0367797	0.094347	-0.389834	0.69666	0.993408		Adam22	3943.05
Adam23	2235.36	-0.122692	0.073772	-1.66313	0.0962869	0.414924		Adam23	2214.07	-0.0276243	0.0778277	-0.354942	0.722633	0.99847		Adam23	2149.4	-0.0138425	0.121012	-0.114389	0.908929	0.999957		Adam23	9082.77	0.143971	0.127539	1.12884	0.258967	0.999801		Adam23	2408.33	-0.0599808	0.118652	-0.505517	0.613195	0.999985		Adam23	6991.55	-0.0543843	0.105141	-0.51725	0.604982	0.993024		Adam23	1858.54
Adam25	0.0770825	0.643706	3.15896	0.203771	0.838532	NA		Adam25	0	NA	NA	NA	NA	NA		Adam25	0	NA	NA	NA	NA	NA		Adam25	4.02394	-1.61808	2.74492	-0.589483	0.555538	NA		Adam25	0	NA	NA	NA	NA	NA		Adam25	0.310814	-1.58677	3.38016	-0.469435	0.638759	NA		Adam25	0
Adam28	9.65769	-0.223844	0.648077	-0.345398	0.729795	NA		Adam28	5.08338	-1.03917	1.05593	-0.984124	0.325055	NA		Adam28	8.59566	-0.0229902	0.851959	-0.0269851	0.978472	0.999957		Adam28	14.9091	0.521552	1.31007	0.398109	0.69055	0.999801		Adam28	9.65453	-0.398174	0.575963	-0.691319	0.489365	0.999985		Adam28	25.2559	0.455499	0.792026	0.575105	0.56522	0.990562		Adam28	7.97421
Adam3	2.61741	-1.57706	1.73076	-0.911191	0.362195	NA		Adam3	0.710508	-2.26277	3.20107	-0.706879	0.479642	NA		Adam3	2.32977	-0.235302	3.25009	-0.0723987	0.942285	0.999957		Adam3	4.09933	1.31972	2.98573	0.442008	0.658483	NA		Adam3	3.15417	1.36239	1.73578	0.784886	0.432521	0.999985		Adam3	6.32999	-0.161303	3.26596	-0.0493892	0.960609	NA		Adam3	4.19646
Adam30	0	NA	NA	NA	NA	NA		Adam30	0	NA	NA	NA	NA	NA		Adam30	0	NA	NA	NA	NA	NA		Adam30	0	NA	NA	NA	NA	NA		Adam30	0.0116517	-0.0790455	3.16445	-0.0249792	0.980072	NA		Adam30	0.493872	1.61741	3.40731	0.474689	0.635008	NA		Adam30	0
Adam32	2.72243	-1.66234	1.25549	-1.32406	0.185484	NA		Adam32	5.12556	-1.51733	1.12721	-1.34609	0.178273	NA		Adam32	10.7176	-0.907615	0.856692	-1.05944	0.289399	0.999957		Adam32	23.1302	-0.23766	1.08841	-0.218355	0.827153	0.999801		Adam32	6.17634	0.121954	0.856164	0.142442	0.886731	0.999985		Adam32	16.159	-0.689029	0.824208	-0.835989	0.403161	0.988795		Adam32	6.68576
Adam33	1.82946	-1.71353	1.71501	-0.999136	0.317729	NA		Adam33	17.8861	-1.23355	0.707061	-1.74462	0.0810515	NA		Adam33	35.1609	0.240416	0.463982	0.518157	0.604348	0.999957		Adam33	109.254	-0.310039	0.52665	-0.588701	0.556062	0.999801		Adam33	9.27659	-0.354418	0.882477	-0.401617	0.687966	0.999985		Adam33	83.0447	-0.0561562	0.533116	-0.105336	0.916109	0.993408		Adam33	13.5181
Adam4	1.74531	0.0150084	1.31594	0.0114051	0.9909	NA		Adam4	2.76392	-1.4044	1.53594	-0.914358	0.360529	NA		Adam4	3.15151	-0.474484	1.31794	-0.360021	0.718832	0.999957		Adam4	9.42801	0.0569513	1.58852	0.0358518	0.9714	NA		Adam4	2.57589	0.239085	1.2821	0.186479	0.852069	0.999985		Adam4	4.92836	-0.801777	2.02246	-0.396437	0.691783	NA		Adam4	3.21525
Adam5	1.93958	-1.66157	1.74526	-0.952051	0.341071	NA		Adam5	1.21648	1.12909	2.99641	0.376814	0.706312	NA		Adam5	4.21703	-1.16435	1.60197	-0.726822	0.467335	0.999957		Adam5	8.12856	-0.433369	1.94617	-0.222678	0.823786	NA		Adam5	1.33774	0.527314	2.11756	0.249019	0.803346	0.999985		Adam5	15.9747	2.12955	1.66941	1.27563	0.202088	0.910299		Adam5	13.1441
Adam7	0.168206	0.158256	3.15365	0.050182	0.959977	NA		Adam7	0.0906699	0.47373	3.27096	0.144829	0.884846	NA		Adam7	0	NA	NA	NA	NA	NA		Adam7	0.332225	0.11753	3.72872	0.0315203	0.974855	NA		Adam7	0.0879616	-0.545144	3.16463	-0.172262	0.863232	NA		Adam7	0.54725	2.23335	3.38518	0.659744	0.509418	NA		Adam7	0.169513
Adam8	127.558	0.461113	0.194064	2.37609	0.0174973	NA		Adam8	23.4992	-0.405397	0.541686	-0.748399	0.45422	NA		Adam8	47.1003	0.269906	0.473548	0.569965	0.568702	0.999957		Adam8	88.4009	-0.320783	0.58416	-0.549135	0.582913	0.999801		Adam8	113.788	0.382056	0.361282	1.0575	0.290284	0.999985		Adam8	119.57	-0.314495	0.646136	-0.486732	0.626449	0.993275		Adam8	86.922
Adam9	185.065	0.585859	0.306677	1.91034	0.0560893	NA		Adam9	229.874	-0.476038	0.220658	-2.15736	0.0309774	0.305972		Adam9	214.128	-0.290182	0.678643	-0.427592	0.668948	0.999957		Adam9	382.133	-1.07268	0.300199	-3.57323	0.000352606	0.0301448		Adam9	157.863	-0.0213984	1.268	-0.0168757	0.986536	0.999985		Adam9	407.537	3.20395	2.15486	1.48684	0.137056	0.844401		Adam9	208.12
Adamdec1	0.770561	-2.66932	3.09319	-0.862966	0.388156	NA		Adamdec1	0	NA	NA	NA	NA	NA		Adamdec1	0.792583	0.84803	3.22144	0.263246	0.792361	0.999957		Adamdec1	0.553708	0.198756	3.72826	0.0533106	0.957484	NA		Adamdec1	0.165911	-0.0962764	3.16199	-0.030448	0.97571	NA		Adamdec1	0	NA	NA	NA	NA	NA		Adamdec1	0.224273
Adamts1	511.042	0.216233	0.133818	1.61588	0.10612	0.437242		Adamts1	131.196	0.0147689	0.24591	0.0600584	0.952109	NA		Adamts1	125.421	-0.146853	0.275768	-0.532524	0.594363	0.999957		Adamts1	855.839	0.33739	0.211354	1.59633	0.110416	0.999801		Adamts1	428.937	-0.140315	0.110691	-1.26763	0.204929	0.999985		Adamts1	593.014	-0.0327978	0.183587	-0.178649	0.858213	0.993408		Adamts1	194.201
Adamts10	276.501	0.175422	0.120537	1.45534	0.145575	0.513192		Adamts10	193.958	0.1416	0.196383	0.721041	0.470884	0.973682		Adamts10	353.089	-0.0172868	0.157539	-0.10973	0.912623	0.999957		Adamts10	803.779	-0.0218233	0.209299	-0.104268	0.916956	0.999801		Adamts10	327.01	0.038603	0.152002	0.253964	0.799524	0.999985		Adamts10	1425.02	0.0691382	0.104312	0.662801	0.507458	0.988795		Adamts10	266.06
Adamts12	10.4713	-0.66742	0.655475	-1.01822	0.308572	NA		Adamts12	5.70098	-0.929201	1.10971	-0.83734	0.402401	NA		Adamts12	20.8144	0.12692	0.581108	0.218411	0.827109	0.999957		Adamts12	37.6517	-0.413267	0.871168	-0.474383	0.635227	0.999801		Adamts12	9.8424	0.283707	0.612884	0.462905	0.643432	0.999985		Adamts12	33.9084	-0.0426334	0.712012	-0.0598773	0.952253	0.994897		Adamts12	15.4986
Adamts13	106.498	0.0396294	0.22765	0.17408	0.861803	NA		Adamts13	44.8222	-0.0580111	0.370177	-0.156712	0.875472	NA		Adamts13	52.2228	0.0646721	0.374175	0.172839	0.862778	0.999957		Adamts13	215.133	-0.306214	0.383188	-0.799122	0.42422	0.999801		Adamts13	153.901	-0.341952	0.203399	-1.68119	0.0927261	0.883792		Adamts13	192.13	-0.250139	0.274088	-0.912624	0.36144	0.979971		Adamts13	61.6833
Adamts14	11.2917	0.0651742	0.676846	0.096291	0.923289	NA		Adamts14	11.6722	-0.236543	1.12017	-0.211167	0.832757	NA		Adamts14	2.29497	0.528266	1.55637	0.339422	0.734292	0.999957		Adamts14	10.5923	0.999792	1.551	0.644611	0.51918	NA		Adamts14	37.3472	-0.0207866	0.45931	-0.0452561	0.963903	0.999985		Adamts14	23.2266	0.674555	1.12626	0.598932	0.549218	0.988795		Adamts14	1.91292
Adamts15	50.1623	-0.0545617	0.303828	-0.179581	0.857481	NA		Adamts15	52.6618	0.155178	0.357884	0.433599	0.664579	NA		Adamts15	94.0715	-0.351497	0.31332	-1.12185	0.261928	0.999957		Adamts15	205.81	0.0260228	0.401948	0.0647416	0.94838	0.999801		Adamts15	111.914	0.182503	0.248517	0.734366	0.462725	0.999985		Adamts15	240.99	-0.332297	0.309784	-1.07267	0.283418	0.956875		Adamts15	163.993
Adamts16	29.7102	-0.259909	0.353431	-0.735387	0.462104	NA		Adamts16	71.0396	0.0333518	0.30107	0.110778	0.911793	NA		Adamts16	116.363	-0.090545	0.241464	-0.374983	0.707673	0.999957		Adamts16	345.975	-0.0323606	0.335714	-0.0963934	0.923208	0.999801		Adamts16	58.7734	-0.337971	0.389816	-0.867002	0.385941	0.999985		Adamts16	279.866	-0.0599017	0.291978	-0.205158	0.837449	0.993408		Adamts16	138.386
Adamts17	293.388	0.314296	0.133518	2.35397	0.0185742	0.166918		Adamts17	56.8436	1.0247	0.358008	2.86223	0.00420669	NA		Adamts17	82.7387	0.0285243	0.355037	0.0803419	0.935965	0.999957		Adamts17	298.61	0.989989	0.339461	2.91636	0.00354144	0.161413		Adamts17	204.816	-0.00020528	0.206876	-0.000992284	0.999208	0.999985		Adamts17	183.299	-0.820698	0.328562	-2.49785	0.0124949	0.382176		Adamts17	114.825
Adamts18	10.514	0.567715	0.743362	0.763713	0.445038	NA		Adamts18	20.0307	0.0461821	0.62333	0.0740894	0.940939	NA		Adamts18	38.2497	-0.603784	0.415713	-1.4524	0.146389	0.999957		Adamts18	34.1433	0.880567	0.928496	0.94838	0.342936	0.999801		Adamts18	14.6558	-0.068184	1.07085	-0.0636728	0.949231	0.999985		Adamts18	13.4213	-3.14427	2.45977	-1.27828	0.201151	0.910299		Adamts18	26.0608
Adamts19	0.969585	0.925205	2.88307	0.32091	0.748279	NA		Adamts19	5.96113	1.25428	1.18657	1.05706	0.290483	NA		Adamts19	12.7222	-0.246645	0.704933	-0.349884	0.726426	0.999957		Adamts19	27.1447	-1.34774	1.12463	-1.19839	0.230765	0.999801		Adamts19	2.83046	3.66527	2.28067	1.60711	0.108031	0.916568		Adamts19	24.2449	-4.09318	1.49462	-2.73861	0.00616998	0.291545		Adamts19	13.4814
Adamts2	90.469	0.0423033	0.235763	0.179432	0.857599	NA		Adamts2	151.247	0.399376	0.235842	1.69341	0.090378	NA		Adamts2	463.226	-0.994323	0.18733	-5.30788	1.1091e-07	3.72226e-05		Adamts2	1283.29	-0.112241	0.190448	-0.589355	0.555623	0.999801		Adamts2	241.434	-0.225955	0.202321	-1.11682	0.264073	0.999985		Adamts2	813.284	0.199491	0.242278	0.8234	0.410281	0.988795		Adamts2	651.964
Adamts20	422.8	0.325706	0.104477	3.11749	0.00182395	0.038821		Adamts20	120.49	0.393288	0.253586	1.55091	0.120924	NA		Adamts20	224.919	-0.0973139	0.243862	-0.399053	0.689854	0.999957		Adamts20	534.707	0.305219	0.251706	1.2126	0.225283	0.999801		Adamts20	308.982	0.102489	0.131228	0.781003	0.434801	0.999985		Adamts20	600.06	0.248504	0.306361	0.81115	0.417279	0.988795		Adamts20	416.211
Adamts3	357.608	0.104095	0.107186	0.97116	0.331469	0.725854		Adamts3	609.911	-0.354214	0.150678	-2.3508	0.0187333	0.224774		Adamts3	122.599	0.475653	0.29255	1.62589	0.103974	0.999957		Adamts3	470.917	0.0650976	0.267043	0.243772	0.807407	0.999801		Adamts3	367.293	-0.0461594	0.172018	-0.26834	0.788438	0.999985		Adamts3	254.256	-0.120646	0.324686	-0.371578	0.710207	0.993408		Adamts3	86.1605
Adamts4	467.179	0.112929	0.132001	0.855513	0.392267	0.769489		Adamts4	657.546	0.36717	0.154987	2.36904	0.0178342	0.218774		Adamts4	404.642	-0.092387	0.200889	-0.459892	0.645594	0.999957		Adamts4	2418.2	0.551433	0.153063	3.60266	0.000314978	0.0275541		Adamts4	283.362	0.064829	0.178849	0.362478	0.716995	0.999985		Adamts4	1651.67	-0.153448	0.236934	-0.647638	0.517219	0.988795		Adamts4	792.518
Adamts5	20.284	-0.156529	0.422681	-0.370323	0.711142	NA		Adamts5	65.6849	0.28242	0.316623	0.891974	0.372407	NA		Adamts5	69.7946	-1.08254	0.340075	-3.18324	0.00145638	0.0916456		Adamts5	471.051	0.104172	0.265604	0.392209	0.694904	0.999801		Adamts5	25.3646	-0.35137	0.464606	-0.756276	0.449484	0.999985		Adamts5	311.403	-0.761725	0.329319	-2.31303	0.0207208	0.472931		Adamts5	31.1909
Adamts6	0.231604	-1.06271	3.12746	-0.339801	0.734007	NA		Adamts6	0.964233	-2.55272	3.19847	-0.798107	0.424808	NA		Adamts6	0	NA	NA	NA	NA	NA		Adamts6	0	NA	NA	NA	NA	NA		Adamts6	0	NA	NA	NA	NA	NA		Adamts6	0.817704	2.80052	3.37663	0.829385	0.406887	NA		Adamts6	0.16518
Adamts7	11.0093	-1.11377	0.685	-1.62594	0.103961	NA		Adamts7	4.30448	0.314705	1.21361	0.259313	0.795394	NA		Adamts7	10.244	0.0987601	0.849018	0.116323	0.907397	0.999957		Adamts7	22.4451	0.401686	1.10827	0.362445	0.717019	0.999801		Adamts7	8.4429	-1.33966	0.965149	-1.38803	0.165127	0.987604		Adamts7	25.7142	0.057497	0.902614	0.0637005	0.949209	0.994665		Adamts7	8.49534
Adamts8	66.6893	-0.13929	0.228713	-0.609017	0.542513	NA		Adamts8	10.9069	-0.185869	0.753074	-0.246814	0.805052	NA		Adamts8	16.4305	-0.212123	0.635063	-0.334019	0.738365	0.999957		Adamts8	72.4938	-0.378946	0.641213	-0.590982	0.554532	0.999801		Adamts8	72.6708	-0.14766	0.266885	-0.553273	0.580076	0.999985		Adamts8	27.6144	0.513277	0.834514	0.615061	0.538515	0.988795		Adamts8	15.7976
Adamts9	194.087	0.185496	0.17663	1.05019	0.293629	NA		Adamts9	44.1409	-0.282916	0.377825	-0.748802	0.453977	NA		Adamts9	56.0033	0.239056	0.355705	0.672061	0.501545	0.999957		Adamts9	244.097	-0.0209436	0.360573	-0.0580844	0.953681	0.999801		Adamts9	318.756	-0.00647331	0.114302	-0.0566332	0.954837	0.999985		Adamts9	170.641	0.329746	0.416273	0.792138	0.42828	0.988795		Adamts9	67.6585
Adamtsl1	165.695	-0.0804763	0.286666	-0.280732	0.778916	NA		Adamtsl1	168.734	-0.0658131	0.235882	-0.279008	0.780238	NA		Adamtsl1	145.248	-0.226544	0.269154	-0.841691	0.399961	0.999957		Adamtsl1	554.6	0.66472	0.272624	2.43823	0.0147595	0.403143		Adamtsl1	191.491	-0.206737	0.208437	-0.991846	0.321272	0.999985		Adamtsl1	648.878	0.368181	0.200751	1.83402	0.0666514	0.693805		Adamtsl1	336.78
Adamtsl2	312.712	0.320878	0.154223	2.08061	0.0374699	0.249906		Adamtsl2	56.8054	0.139048	0.37527	0.370528	0.710989	NA		Adamtsl2	55.206	-0.644812	0.45359	-1.42157	0.15515	0.999957		Adamtsl2	111.358	-1.16495	0.531943	-2.18999	0.0285247	0.58806		Adamtsl2	229.839	0.368504	0.194567	1.89396	0.0582297	0.783645		Adamtsl2	94.453	-0.107355	0.403385	-0.266135	0.790135	0.993408		Adamtsl2	71.5513
Adamtsl3	33.8989	0.192513	0.378646	0.508425	0.611156	NA		Adamtsl3	16.8305	-0.276166	0.670904	-0.411633	0.680608	NA		Adamtsl3	27.7877	0.929153	0.601952	1.54357	0.122694	0.999957		Adamtsl3	83.536	1.09405	0.616101	1.77576	0.075772	0.974157		Adamtsl3	29.5542	0.102537	0.481122	0.21312	0.831233	0.999985		Adamtsl3	157.715	0.733246	0.522133	1.40433	0.160221	0.872281		Adamtsl3	68.1114
Adamtsl4	184.368	0.168397	0.213691	0.788039	0.430674	NA		Adamtsl4	211.494	-0.210596	0.276692	-0.761123	0.446584	0.966773		Adamtsl4	162.989	0.0628502	0.229269	0.274133	0.783983	0.999957		Adamtsl4	1018.96	0.665514	0.224316	2.96686	0.00300855	0.144604		Adamtsl4	96.819	0.179507	0.297428	0.603533	0.546154	0.999985		Adamtsl4	1023.15	0.19408	0.232965	0.833087	0.404796	0.988795		Adamtsl4	216.155
Adamtsl5	81.5027	-0.0484197	0.268316	-0.180458	0.856793	NA		Adamtsl5	63.0421	0.53418	0.418876	1.27527	0.202214	NA		Adamtsl5	19.9331	1.60325	0.692263	2.31596	0.0205604	0.518964		Adamtsl5	542.972	0.501152	0.283279	1.76911	0.0768754	0.978419		Adamtsl5	53.3246	0.346412	0.373311	0.927943	0.353437	0.999985		Adamtsl5	363.67	-0.0128439	0.416785	-0.0308167	0.975416	0.996653		Adamtsl5	17.619
Adap1	1782.39	-0.153434	0.0808167	-1.89854	0.0576254	0.314383		Adap1	1048.4	0.26769	0.0975375	2.74448	0.00606073	0.108046		Adap1	1116.81	-0.086408	0.0931335	-0.927787	0.353518	0.999957		Adap1	4621.34	0.104816	0.11553	0.907266	0.364266	0.999801		Adap1	1994.31	-0.0132674	0.0737931	-0.179791	0.857316	0.999985		Adap1	4424.8	0.0379934	0.0864135	0.43967	0.660176	0.993408		Adap1	1601.91
Adap2	77.5312	-0.0726964	0.232292	-0.312953	0.754317	NA		Adap2	49.9217	0.125125	0.363006	0.344691	0.730327	NA		Adap2	54.0645	-0.0432415	0.357417	-0.120983	0.903704	0.999957		Adap2	158.486	0.174384	0.45164	0.386114	0.699412	0.999801		Adap2	74.7047	0.12743	0.260668	0.488858	0.624942	0.999985		Adap2	130.068	-0.281377	0.31943	-0.880871	0.378387	0.982977		Adap2	55.1663
Adar	3560.51	0.0969187	0.0552492	1.75421	0.0793945	0.372283		Adar	3037.88	-0.0742298	0.0635994	-1.16715	0.243151	0.835307		Adar	4661.27	-0.1	0.064703	-1.54552	0.12222	0.999957		Adar	10130.4	-0.151119	0.0938745	-1.6098	0.107441	0.999801		Adar	4031.78	-0.0630022	0.0597228	-1.05491	0.291466	0.999985		Adar	12980.9	-0.17841	0.0674391	-2.6455	0.0081571	0.325329		Adar	4594.12
Adarb1	4118.48	0.00332348	0.0492794	0.0674416	0.94623	0.989053		Adarb1	2461.37	0.0831411	0.0774286	1.07378	0.282922	0.877169		Adarb1	3204.78	0.164403	0.0587993	2.796	0.00517389	0.221147		Adarb1	15919.3	-0.0107965	0.087401	-0.123529	0.901688	0.999801		Adarb1	4255.46	0.138011	0.124543	1.10814	0.267801	0.999985		Adarb1	11628.3	-0.0744095	0.0684583	-1.08693	0.277067	0.956108		Adarb1	5292.41
Adarb2	1128.85	0.0811286	0.123659	0.656067	0.511781	0.839049		Adarb2	286.031	-0.604873	0.219065	-2.76115	0.00575974	0.105688		Adarb2	501.615	0.539768	0.153877	3.50778	0.000451856	0.038446		Adarb2	1360.22	0.14762	0.178368	0.827613	0.40789	0.999801		Adarb2	833.512	0.0414883	0.107906	0.384487	0.700618	0.999985		Adarb2	984.021	-0.0968372	0.125464	-0.771831	0.440214	0.988795		Adarb2	441.711
Adat1	149.366	0.0984147	0.172005	0.572162	0.567212	NA		Adat1	140.078	0.0578216	0.22176	0.26074	0.794293	NA		Adat1	160.191	-0.0855609	0.218456	-0.391661	0.695308	0.999957		Adat1	377.608	-0.0153497	0.293512	-0.0522966	0.958292	0.999801		Adat1	144.516	0.154067	0.183564	0.839308	0.401296	0.999985		Adat1	435.628	0.0102396	0.244755	0.0418362	0.966629	0.996277		Adat1	137.716
Adat2	89.3105	0.155239	0.210325	0.738091	0.460459	NA		Adat2	47.7084	-0.0068291	0.363314	-0.0187967	0.985003	NA		Adat2	45.0021	-0.388372	0.385926	-1.00634	0.314253	0.999957		Adat2	110.19	-0.132511	0.52528	-0.252268	0.800834	0.999801		Adat2	90.803	-0.00133743	0.206331	-0.00648194	0.994828	0.999985		Adat2	135.898	0.0126632	0.346956	0.0364979	0.970885	0.996315		Adat2	57.5694
Adat3	23.4473	0.00581244	0.494464	0.011755	0.990621	NA		Adat3	27.7899	-0.12402	0.503494	-0.246318	0.805436	NA		Adat3	24.5759	-0.0709044	0.625062	-0.113436	0.909685	0.999957		Adat3	54.8925	0.177238	0.728065	0.243438	0.807666	0.999801		Adat3	21.1504	0.508634	0.58897	0.863599	0.387808	0.999985		Adat3	72.4474	-0.138738	1.08401	-0.127986	0.89816	0.993408		Adat3	19.7943
Adck1	279.337	0.144528	0.14905	0.969665	0.332213	0.726494		Adck1	181.056	0.203668	0.228266	0.892237	0.372266	0.937853		Adck1	201.292	0.570534	0.214359	2.66159	0.00777732	0.291215		Adck1	777.93	0.115638	0.212156	0.545063	0.58571	0.999801		Adck1	285.73	-0.306114	0.243964	-1.25475	0.20957	0.999985		Adck1	740.499	0.50755	0.300944	1.68653	0.091694	0.763988		Adck1	265.699
Adck2	334.398	-0.180913	0.139828	-1.29383	0.195726	0.586469		Adck2	275.295	0.147515	0.167621	0.88005	0.378832	0.937853		Adck2	331.122	0.035167	0.182043	0.19318	0.846818	0.999957		Adck2	788.567	-0.150232	0.213298	-0.704332	0.481226	0.999801		Adck2	346.691	-0.103846	0.122105	-0.850467	0.395066	0.999985		Adck2	1058.97	-0.0977688	0.129464	-0.755183	0.450139	0.988795		Adck2	364.464
Adck3	861.737	-0.0810465	0.116958	-0.692955	0.488338	0.825995		Adck3	385.112	0.205834	0.161947	1.271	0.203729	0.776517		Adck3	329.593	-0.1233	0.152123	-0.810528	0.417637	0.999957		Adck3	940.886	-0.265413	0.196964	-1.34752	0.177813	0.999801		Adck3	1033.93	-0.203718	0.100709	-2.02284	0.0430894	0.710612		Adck3	1030.71	-0.0581829	0.15173	-0.383462	0.701377	0.993408		Adck3	503.113
Adck4	278.786	0.174391	0.127365	1.36922	0.170931	0.552289		Adck4	242.573	-0.0417213	0.176385	-0.236536	0.813017	0.999481		Adck4	382.578	-0.100967	0.17386	-0.580734	0.56142	0.999957		Adck4	499.113	0.0217873	0.269303	0.0809027	0.935519	0.999801		Adck4	350.286	-0.123874	0.162283	-0.763318	0.445274	0.999985		Adck4	677.481	0.142695	0.221785	0.643393	0.519969	0.988795		Adck4	362.405
Adck5	237.243	-0.0732235	0.171333	-0.427377	0.669105	0.905067		Adck5	157.787	-0.312644	0.2233	-1.40011	0.161481	NA		Adck5	171.857	0.180491	0.241291	0.748022	0.454447	0.999957		Adck5	390.341	0.0240347	0.289209	0.0831049	0.933768	0.999801		Adck5	204.276	-0.0204801	0.191183	-0.107123	0.914692	0.999985		Adck5	524.56	0.0331208	0.177407	0.186694	0.8519	0.993408		Adck5	152.853
Adcy1	44089	-0.0145602	0.0934791	-0.155759	0.876223	0.970474		Adcy1	2697.18	0.673898	0.303136	2.22309	0.0262098	0.277404		Adcy1	1524.2	0.0430979	0.0997015	0.432269	0.665546	0.999957		Adcy1	7729.74	0.210077	0.109306	1.92192	0.0546163	0.83734		Adcy1	18337.2	0.0892328	0.21196	0.420988	0.673763	0.999985		Adcy1	6965.98	0.030226	0.12459	0.242604	0.808312	0.993408		Adcy1	2468.34
Adcy10	4.18945	-0.758299	0.978883	-0.774657	0.438542	NA		Adcy10	2.288	-1.42008	1.64681	-0.86232	0.388511	NA		Adcy10	3.66353	0.584405	1.28702	0.454077	0.649773	0.999957		Adcy10	9.94852	0.487238	1.58516	0.307374	0.758559	NA		Adcy10	5.54816	-0.660199	0.846133	-0.780254	0.435241	0.999985		Adcy10	8.11805	-2.0004	1.4419	-1.38733	0.16534	0.878964		Adcy10	3.1126
Adcy2	3483.65	-0.156009	0.046975	-3.3211	0.000896627	0.0245316		Adcy2	945.244	-0.242979	0.108873	-2.23176	0.0256309	0.274491		Adcy2	1693.77	0.0921433	0.0752841	1.22394	0.220974	0.999957		Adcy2	2807.74	-0.29763	0.129899	-2.29124	0.0219494	0.51335		Adcy2	2810.74	-0.0300183	0.0711907	-0.421661	0.673273	0.999985		Adcy2	3577.19	-0.0631813	0.1251	-0.505046	0.613527	0.993275		Adcy2	1551.69
Adcy3	830.305	-0.0719865	0.0950505	-0.75735	0.44884	0.803007		Adcy3	855.243	0.0177951	0.0957666	0.185818	0.852588	0.999481		Adcy3	1239.29	-0.075687	0.0970699	-0.779716	0.435558	0.999957		Adcy3	2678.44	-0.175512	0.13283	-1.32133	0.186392	0.999801		Adcy3	1294.11	-0.214413	0.0842292	-2.54559	0.0109095	0.424084		Adcy3	3324.02	-0.0311567	0.0722186	-0.431423	0.666161	0.993408		Adcy3	1069.24
Adcy4	55.9446	-0.3104	0.282245	-1.09975	0.271441	NA		Adcy4	24.0837	-0.142175	0.531139	-0.267679	0.788946	NA		Adcy4	31.0592	-0.31395	0.477336	-0.657712	0.510723	0.999957		Adcy4	221.809	0.00519638	0.377539	0.0137638	0.989018	0.999801		Adcy4	47.3194	0.145163	0.260519	0.557205	0.577387	0.999985		Adcy4	195.989	0.17711	0.275411	0.643078	0.520174	0.988795		Adcy4	40.2648
Adcy5	2459.75	-0.132164	0.0738166	-1.79044	0.0733829	0.358917		Adcy5	10614.5	0.102004	0.05437	1.87612	0.0606393	0.446837		Adcy5	3331.98	0.183913	0.101179	1.8177	0.0691096	0.930487		Adcy5	6187.53	-0.0608734	0.103883	-0.585977	0.557891	0.999801		Adcy5	3240.26	-0.301808	0.057146	-5.28136	1.28229e-07	6.9785e-05		Adcy5	7703.15	-0.0306582	0.0656668	-0.466876	0.640589	0.993275		Adcy5	4092.43
Adcy6	406.818	0.206714	0.134305	1.53914	0.123771	0.472006		Adcy6	241.522	-1.17851	0.206133	-5.71725	1.08264e-08	3.95661e-06		Adcy6	539.92	-0.0892216	0.164156	-0.543518	0.586773	0.999957		Adcy6	922.177	0.0173391	0.201362	0.0861094	0.931379	0.999801		Adcy6	598.909	-0.147516	0.138147	-1.06782	0.285603	0.999985		Adcy6	1175.06	-0.299994	0.166036	-1.8068	0.0707937	0.705858		Adcy6	614.565
Adcy7	60.1743	-0.0701158	0.249408	-0.281129	0.778612	NA		Adcy7	163.677	-0.252861	0.207175	-1.22052	0.222269	NA		Adcy7	616.124	-0.443782	0.11848	-3.74562	0.00017995	0.0176283		Adcy7	979.856	-0.0410882	0.192409	-0.213546	0.830901	0.999801		Adcy7	68.072	-0.200247	0.25853	-0.77456	0.438599	0.999985		Adcy7	1128.92	0.000748421	0.161616	0.00463086	0.996305	0.998354		Adcy7	408.85
Adcy8	247.835	-0.694575	0.155235	-4.47434	7.6648e-06	0.000875283		Adcy8	153.624	-0.193224	0.244598	-0.789964	0.429549	NA		Adcy8	476.463	-0.171455	0.183317	-0.935294	0.349637	0.999957		Adcy8	1975.19	-0.076188	0.166478	-0.457646	0.647207	0.999801		Adcy8	313.237	0.00343586	0.240668	0.0142764	0.988609	0.999985		Adcy8	1450.29	0.0417154	0.132043	0.315923	0.752061	0.993408		Adcy8	697.423
Adcy9	1999.91	-0.164827	0.0716373	-2.30085	0.0214002	0.181177		Adcy9	490.337	0.18772	0.12306	1.52543	0.127151	0.634987		Adcy9	403.521	-0.000905059	0.144216	-0.0062757	0.994993	0.999957		Adcy9	1795.25	0.150098	0.163	0.920852	0.357128	0.999801		Adcy9	1826.8	-0.073713	0.161034	-0.457747	0.647134	0.999985		Adcy9	1536.2	-0.165883	0.094617	-1.7532	0.0795678	0.73242		Adcy9	452.317
Adcyap1	27.6836	0.245773	0.75228	0.326704	0.743892	NA		Adcyap1	15.9351	-0.569776	2.11127	-0.269874	0.787257	NA		Adcyap1	297.647	-2.47097	0.958206	-2.57875	0.00991583	0.338427		Adcyap1	819.303	-0.0289989	0.252573	-0.114814	0.908593	0.999801		Adcyap1	89.3359	1.24183	0.387499	3.20473	0.00135189	0.124935		Adcyap1	908.96	0.285097	0.356851	0.798922	0.424335	0.988795		Adcyap1	214.12
Adcyap1r1	4840.24	0.122119	0.0607726	2.00945	0.0444899	0.274531		Adcyap1r1	3233.66	-0.16611	0.0607872	-2.73265	0.0062827	0.109991		Adcyap1r1	6131.97	-0.214831	0.0712133	-3.01673	0.00255518	0.138349		Adcyap1r1	11491.9	-0.16045	0.0910137	-1.76292	0.0779134	0.981354		Adcyap1r1	4958.46	0.041106	0.0781795	0.52579	0.599034	0.999985		Adcyap1r1	12312.8	0.00392481	0.0635302	0.0617787	0.950739	0.994785		Adcyap1r1	5897.22
Add1	7606.23	-0.0406373	0.0532852	-0.762637	0.44568	0.800872		Add1	4113.03	0.241558	0.061674	3.9167	8.97705e-05	0.00495206		Add1	4106.59	-0.0581874	0.0645021	-0.902101	0.367003	0.999957		Add1	9834.78	-0.0400724	0.0965022	-0.415249	0.67796	0.999801		Add1	8168.3	-0.0255163	0.0535965	-0.476081	0.634017	0.999985		Add1	11374.7	0.0227858	0.0820882	0.277577	0.781337	0.993408		Add1	4865.22
Add2	116.936	0.189397	1.31318	0.144228	0.885321	NA		Add2	37.7257	6.82909	2.20904	3.09142	0.001992	NA		Add2	16.1872	-3.84087	3.26041	-1.17803	0.238783	0.999957		Add2	1.67627	3.35185	3.60858	0.928856	0.352964	NA		Add2	79.8604	-7.72709	2.28402	-3.38312	0.000716685	0.0856176		Add2	106.51	-0.877302	3.17738	-0.276109	0.782464	0.993408		Add2	10.1204
Add3	876.331	0.167267	0.103821	1.6111	0.107157	0.439517		Add3	355.294	0.114046	0.158007	0.721777	0.470431	0.973682		Add3	294.008	0.0229055	0.286889	0.079841	0.936364	0.999957		Add3	1195.24	0.394766	0.182549	2.16252	0.0305783	0.610437		Add3	805.317	-0.0933265	0.121819	-0.766107	0.443613	0.999985		Add3	967.31	0.0894001	0.290899	0.307324	0.758597	0.993408		Add3	479.364
Adgb	11.5835	1.29728	0.74502	1.74127	0.0816362	NA		Adgb	3.21126	0.675043	1.58171	0.426782	0.669538	NA		Adgb	23.7339	-0.612155	0.773047	-0.791874	0.428434	0.999957		Adgb	20.8774	-0.747342	1.50278	-0.497307	0.618973	0.999801		Adgb	8.75198	1.4093	0.761751	1.85008	0.0643027	0.804479		Adgb	38.1898	-0.44347	1.28631	-0.344761	0.730274	0.993408		Adgb	54.3807
Adh1	6.66298	0.90133	0.785407	1.1476	0.251135	NA		Adh1	3.16368	0.279282	1.43662	0.194403	0.845861	NA		Adh1	3.24796	-0.81533	1.36936	-0.595411	0.551569	0.999957		Adh1	42.7845	-0.314073	0.834826	-0.376213	0.706758	0.999801		Adh1	6.02923	-0.567608	0.746098	-0.76077	0.446795	0.999985		Adh1	33.2339	-0.629815	0.696341	-0.904463	0.36575	0.979971		Adh1	4.25748
Adh5	678.465	-0.052052	0.0933821	-0.557409	0.577248	0.863771		Adh5	398.452	0.0686455	0.130161	0.52739	0.597923	0.993553		Adh5	444.755	0.192625	0.147971	1.30178	0.192991	0.999957		Adh5	1613.95	0.0639344	0.158299	0.403885	0.686298	0.999801		Adh5	653.508	-0.0172886	0.0860717	-0.200863	0.840806	0.999985		Adh5	1534.82	-0.154671	0.124184	-1.2455	0.212949	0.920964		Adh5	603.637
Adh6b	1.67855	-0.127714	1.35185	-0.0944737	0.924733	NA		Adh6b	0.748676	-0.609332	3.17888	-0.191681	0.847992	NA		Adh6b	1.78937	-0.342889	1.99223	-0.172113	0.863349	0.999957		Adh6b	4.28729	-0.75253	2.21444	-0.339828	0.733986	NA		Adh6b	1.70127	-0.869102	1.53542	-0.566034	0.57137	0.999985		Adh6b	5.68902	-1.60891	1.85234	-0.868582	0.385076	NA		Adh6b	1.8501
Adh7	0.304466	-0.687983	3.14594	-0.218689	0.826892	NA		Adh7	1.40548	0.256764	2.57548	0.0996957	0.920586	NA		Adh7	3.08906	-1.86434	1.6234	-1.14842	0.250797	0.999957		Adh7	0.728398	-0.638819	3.63806	-0.175593	0.860613	NA		Adh7	0.574915	-0.924892	3.11413	-0.296999	0.766467	0.999985		Adh7	21.4069	-1.87149	1.46417	-1.2782	0.20118	0.910299		Adh7	4.87632
Adhfe1	397.931	-0.106884	0.149855	-0.713249	0.475692	0.81897		Adhfe1	218.157	-0.0325078	0.182812	-0.177821	0.858864	0.999481		Adhfe1	270.14	0.145008	0.191701	0.756429	0.449392	0.999957		Adhfe1	687.145	0.184924	0.22408	0.825256	0.409226	0.999801		Adhfe1	357.339	-0.0241289	0.136673	-0.176545	0.859866	0.999985		Adhfe1	617.922	-0.0719295	0.183937	-0.391055	0.695757	0.993408		Adhfe1	362.898
Adi1	414.522	0.050102	0.105451	0.475123	0.6347	0.887597		Adi1	381.442	0.132162	0.139857	0.944975	0.344672	0.922499		Adi1	413.259	-0.138737	0.14258	-0.973048	0.330529	0.999957		Adi1	1447.05	0.22503	0.16481	1.36539	0.17213	0.999801		Adi1	384.944	0.157601	0.116827	1.34901	0.177334	0.999985		Adi1	1093.44	0.159727	0.113787	1.40375	0.160395	0.872281		Adi1	623.481
Adig	0.350069	0.194591	3.12256	0.0623176	0.95031	NA		Adig	0.131068	0.330989	3.26581	0.10135	0.919273	NA		Adig	0	NA	NA	NA	NA	NA		Adig	0	NA	NA	NA	NA	NA		Adig	0	NA	NA	NA	NA	NA		Adig	0.20721	-1.1423	3.41146	-0.334841	0.737745	NA		Adig	0.0645113
Adipoq	0.196225	0.0547207	3.14874	0.0173786	0.986135	NA		Adipoq	0.699465	-0.379266	3.22046	-0.117768	0.906252	NA		Adipoq	0.191196	-0.540027	3.31388	-0.162959	0.870551	NA		Adipoq	0.719583	1.7139	3.61822	0.473686	0.635724	NA		Adipoq	0.705145	2.19083	3.11053	0.704326	0.48123	0.999985		Adipoq	3.78937	0.201527	3.43972	0.0585882	0.95328	NA		Adipoq	0.0559363
Adipor1	1252.56	-0.0370727	0.0658466	-0.563017	0.573423	0.862189		Adipor1	845.576	0.040396	0.0955269	0.422876	0.672386	0.993553		Adipor1	830.057	0.0912371	0.0982391	0.928725	0.353032	0.999957		Adipor1	2945.54	0.0750669	0.126935	0.591382	0.554264	0.999801		Adipor1	1208.25	0.101612	0.0699384	1.45288	0.146257	0.962634		Adipor1	3133.16	0.0638993	0.0836903	0.763522	0.445152	0.988795		Adipor1	1104.99
Adipor2	970.156	0.046722	0.0801674	0.582805	0.560024	0.859345		Adipor2	699.31	0.188346	0.110215	1.7089	0.087469	0.539136		Adipor2	858.772	0.132684	0.114243	1.16142	0.245473	0.999957		Adipor2	3906.59	0.466354	0.137543	3.3906	0.000697401	0.0504615		Adipor2	833.623	0.120084	0.0804686	1.49231	0.135618	0.957887		Adipor2	3426.68	-0.057521	0.0857815	-0.670553	0.502505	0.988795		Adipor2	1139.65
Adk	367.176	0.357684	0.171361	2.08731	0.0368601	0.247248		Adk	219.364	0.139623	0.225472	0.619248	0.535753	0.988611		Adk	211.653	-0.0528541	0.207317	-0.254944	0.798766	0.999957		Adk	1429.28	0.318959	0.171314	1.86184	0.0626258	0.891736		Adk	321.02	0.25637	0.157516	1.62758	0.103613	0.9018		Adk	1090.02	0.132646	0.140322	0.9453	0.344506	0.976737		Adk	291.288
Adm	16.5946	0.0845456	0.508243	0.166349	0.867883	NA		Adm	10.0291	0.42415	0.815215	0.520293	0.60286	NA		Adm	7.52002	-1.10463	1.05993	-1.04217	0.297334	0.999957		Adm	184.056	0.453601	0.421479	1.07621	0.281832	0.999801		Adm	15.4429	0.0716196	0.513218	0.13955	0.889015	0.999985		Adm	133.723	-0.414092	0.415921	-0.995602	0.319444	0.972691		Adm	13.8241
Adm2	0.786001	0.0322992	2.57853	0.0125262	0.990006	NA		Adm2	0	NA	NA	NA	NA	NA		Adm2	0	NA	NA	NA	NA	NA		Adm2	0.228676	1.3248	3.67253	0.360733	0.718299	NA		Adm2	1.14517	-0.963689	2.24046	-0.43013	0.667101	0.999985		Adm2	2.21146	0.914536	3.43976	0.265872	0.790338	NA		Adm2	0
Adnp	1261.66	-0.148667	0.099312	-1.49697	0.134402	0.493667		Adnp	972.09	-0.460305	0.10794	-4.26445	2.00391e-05	0.00159784		Adnp	1114.54	0.0570348	0.127161	0.448523	0.653776	0.999957		Adnp	2373.76	-0.28318	0.139221	-2.03403	0.0419481	0.727935		Adnp	1577.9	-0.504741	0.166658	-3.02861	0.00245685	0.176317		Adnp	2711.17	0.00565471	0.0845696	0.0668646	0.94669	0.994134		Adnp	1281.92
Adnp2	598.949	-0.0259824	0.0923821	-0.281249	0.778519	0.947674		Adnp2	382.93	-0.0401012	0.136932	-0.292854	0.769633	0.999481		Adnp2	409.457	-0.0288912	0.1329	-0.217391	0.827903	0.999957		Adnp2	996.683	0.0300946	0.190892	0.157652	0.874731	0.999801		Adnp2	623.128	-0.0353438	0.089984	-0.392778	0.694483	0.999985		Adnp2	1049.45	0.119468	0.12526	0.953761	0.340205	0.976066		Adnp2	498.543
Ado	1114.35	-0.00823791	0.0712588	-0.115605	0.907965	0.97854		Ado	858.246	0.344642	0.114416	3.01219	0.00259373	0.060079		Ado	618.811	0.068204	0.128101	0.532423	0.594433	0.999957		Ado	3657.62	0.319011	0.120759	2.64171	0.00824875	0.284977		Ado	1010.68	0.0849518	0.0926228	0.91718	0.359048	0.999985		Ado	3159.74	-0.0447919	0.150225	-0.298165	0.765577	0.993408		Ado	1014.23
Adora1	5784.93	-0.140352	0.0626754	-2.23934	0.0251337	0.198274		Adora1	1414.2	0.0655253	0.0860571	0.761416	0.446409	0.966773		Adora1	1259.8	-0.00741003	0.0912308	-0.0812228	0.935265	0.999957		Adora1	6866.33	0.066345	0.107832	0.615261	0.538382	0.999801		Adora1	6268.68	0.159907	0.077029	2.07593	0.0379	0.682478		Adora1	5498.1	0.0534649	0.116238	0.459961	0.645544	0.993275		Adora1	2944.14
Adora2a	63.6871	0.490265	0.324245	1.51202	0.130529	NA		Adora2a	1700.84	-0.508245	0.103531	-4.90909	9.14988e-07	0.000140796		Adora2a	71.5794	1.3461	0.393978	3.41669	0.000633877	0.0484715		Adora2a	109.938	0.0313246	0.527459	0.0593877	0.952643	0.999801		Adora2a	26.9073	-0.3326	0.356598	-0.932704	0.350973	0.999985		Adora2a	42.9323	0.418926	0.57554	0.727884	0.466685	0.988795		Adora2a	41.856
Adora2b	57.8835	-0.212426	0.265164	-0.801114	0.423066	NA		Adora2b	23.1593	-0.0375228	0.559571	-0.0670564	0.946537	NA		Adora2b	45.3296	-1.02429	0.434928	-2.35507	0.0185194	0.48501		Adora2b	187.336	0.0822733	0.415172	0.198167	0.842915	0.999801		Adora2b	51.1493	0.00901594	0.291596	0.0309192	0.975334	0.999985		Adora2b	172.569	-0.0299392	0.315626	-0.0948568	0.924429	0.993408		Adora2b	63.9013
Adora3	18.8916	-0.1402	0.499326	-0.280778	0.77888	NA		Adora3	11.0654	0.494658	0.743816	0.665028	0.506033	NA		Adora3	10.953	-0.402722	0.758864	-0.530691	0.595633	0.999957		Adora3	22.516	-0.464396	1.09332	-0.424759	0.671012	0.999801		Adora3	17.0168	0.0544787	0.487007	0.111864	0.910931	0.999985		Adora3	15.8619	0.201575	1.02925	0.195847	0.84473	0.993408		Adora3	13.7565
Adpgk	103.368	0.0545749	0.657192	0.0830426	0.933818	NA		Adpgk	86.363	0.78047	0.330138	2.36407	0.0180754	NA		Adpgk	119.009	0.590736	0.468342	1.26134	0.207188	0.999957		Adpgk	286.779	-0.470366	0.355801	-1.32199	0.186171	0.999801		Adpgk	97.1133	0.218854	0.330829	0.661531	0.508272	0.999985		Adpgk	490.604	-1.2101	0.431525	-2.80423	0.00504363	0.262688		Adpgk	179.234
Adprh	1166.95	-0.126883	0.0745245	-1.70256	0.08865	0.394797		Adprh	727.739	-0.0998342	0.10147	-0.983881	0.325174	0.910817		Adprh	1019.77	-0.0241222	0.0973484	-0.247793	0.804295	0.999957		Adprh	3344.54	-0.107716	0.126285	-0.852959	0.393682	0.999801		Adprh	1363.13	0.000898718	0.0656564	0.0136882	0.989079	0.999985		Adprh	3464.69	0.0352944	0.0769586	0.458615	0.646511	0.993275		Adprh	1316.61
Adprhl1	0.168206	0.158256	3.15365	0.050182	0.959977	NA		Adprhl1	0.663121	-0.718904	3.1835	-0.225821	0.82134	NA		Adprhl1	0.208045	-0.541088	3.30925	-0.163508	0.870119	NA		Adprhl1	10.0139	-0.566292	1.55877	-0.363294	0.716386	NA		Adprhl1	0.319875	0.284291	3.14484	0.0903992	0.92797	0.999985		Adprhl1	20.8135	-0.167954	1.40903	-0.119198	0.905118	0.993408		Adprhl1	0.665251
Adprhl2	344.297	-0.0486511	0.109484	-0.444366	0.656778	0.899856		Adprhl2	201.841	0.167254	0.188771	0.886015	0.375609	0.937853		Adprhl2	238.993	-0.157523	0.169817	-0.927604	0.353613	0.999957		Adprhl2	665.174	0.124053	0.229153	0.541355	0.588263	0.999801		Adprhl2	333.27	0.045435	0.124577	0.364716	0.715324	0.999985		Adprhl2	786.577	-0.00665301	0.156551	-0.0424974	0.966102	0.996277		Adprhl2	271.43
Adprm	160.83	0.110339	0.158681	0.695352	0.486834	NA		Adprm	131.193	0.209735	0.224277	0.935161	0.349705	NA		Adprm	151.061	-0.156449	0.229898	-0.680516	0.496178	0.999957		Adprm	447.217	0.0277304	0.275932	0.100497	0.91995	0.999801		Adprm	168.911	0.0983112	0.167748	0.586066	0.557831	0.999985		Adprm	482.155	-0.0130884	0.222491	-0.0588267	0.95309	0.99516		Adprm	179.548
Adra1a	143.661	-0.361193	0.189561	-1.90542	0.0567258	NA		Adra1a	179.898	-0.367343	0.204963	-1.79224	0.0730941	0.487535		Adra1a	206.128	-0.0494402	0.19056	-0.259447	0.79529	0.999957		Adra1a	432.432	0.440683	0.283939	1.55204	0.120654	0.999801		Adra1a	187.492	-0.510673	0.228714	-2.2328	0.025562	0.594081		Adra1a	500.052	0.187133	0.274417	0.68193	0.495283	0.988795		Adra1a	130.075
Adra1b	37.0673	-0.401181	0.317247	-1.26457	0.206025	NA		Adra1b	70.651	-0.707689	0.357237	-1.98101	0.0475905	NA		Adra1b	112.439	0.515109	0.271192	1.89943	0.0575085	0.869478		Adra1b	408.924	0.241443	0.288137	0.837944	0.402062	0.999801		Adra1b	75.8429	0.324569	0.42075	0.771406	0.440466	0.999985		Adra1b	1870.91	-0.197121	0.153714	-1.28239	0.199708	0.909664		Adra1b	419.798
Adra1d	858.77	-0.127479	0.122271	-1.04259	0.297138	0.695948		Adra1d	65.9489	-0.596035	0.474469	-1.25621	0.209038	NA		Adra1d	8.35904	0.88257	1.01909	0.866036	0.38647	0.999957		Adra1d	149.064	0.245172	0.482856	0.507755	0.611625	0.999801		Adra1d	1175.54	0.10921	0.135515	0.805886	0.420308	0.999985		Adra1d	66.7132	-0.440923	0.520577	-0.846988	0.397002	0.988795		Adra1d	43.6448
Adra2a	18.834	1.06085	0.514312	2.06266	0.0391445	NA		Adra2a	18.4289	-2.22049	0.783288	-2.83483	0.00458504	NA		Adra2a	53.4661	0.365799	0.441934	0.827725	0.407826	0.999957		Adra2a	155.627	-0.0970067	0.446357	-0.21733	0.827951	0.999801		Adra2a	36.2369	0.959256	0.540374	1.77517	0.0758696	0.835319		Adra2a	128.43	-0.100486	0.395492	-0.254078	0.799435	0.993408		Adra2a	42.8505
Adra2b	3.10548	-0.4345	0.992686	-0.437701	0.661603	NA		Adra2b	26.5331	-1.27662	0.543577	-2.34855	0.0188468	NA		Adra2b	6.99124	-0.0921013	1.14478	-0.0804535	0.935877	0.999957		Adra2b	6.06848	-0.688258	1.93297	-0.356063	0.721794	NA		Adra2b	4.71183	0.856416	1.25201	0.684034	0.493953	0.999985		Adra2b	5.69243	2.1901	2.8995	0.755338	0.450046	NA		Adra2b	168.651
Adra2c	464.823	-0.38792	0.112205	-3.45723	0.00054575	0.0171421		Adra2c	450.545	-0.0523114	0.131132	-0.398922	0.68995	0.996019		Adra2c	160.714	0.340374	0.247056	1.37772	0.16829	0.999957		Adra2c	465.329	-0.0978269	0.274821	-0.355966	0.721866	0.999801		Adra2c	420.035	-0.210123	0.15893	-1.32212	0.18613	0.999985		Adra2c	590.607	-0.0264275	0.196281	-0.134641	0.892896	0.993408		Adra2c	110.609
Adrb1	324.288	-0.182487	0.118813	-1.53592	0.124559	0.47394		Adrb1	183.302	0.048166	0.18924	0.254524	0.799091	0.999481		Adrb1	114.076	0.136686	0.263363	0.519002	0.60376	0.999957		Adrb1	265.054	0.0715123	0.347445	0.205823	0.836929	0.999801		Adrb1	432.072	-0.231778	0.120111	-1.9297	0.0536442	0.762193		Adrb1	323.196	0.114452	0.216387	0.528921	0.59686	0.992016		Adrb1	114.48
Adrb2	26.3752	-0.381976	0.371837	-1.02727	0.304295	NA		Adrb2	12.7312	0.174122	0.684246	0.254473	0.79913	NA		Adrb2	12.5515	-0.16169	0.750551	-0.215428	0.829433	0.999957		Adrb2	43.9493	0.498724	0.809861	0.615814	0.538017	0.999801		Adrb2	21.4788	0.0564323	0.388742	0.145166	0.88458	0.999985		Adrb2	85.5264	-0.113426	0.487794	-0.232528	0.816128	0.993408		Adrb2	15.788
Adrb3	3.69956	-1.21857	1.07982	-1.1285	0.259109	NA		Adrb3	3.93256	0.0530516	1.56143	0.0339764	0.972896	NA		Adrb3	13.4148	0.092319	0.675939	0.136579	0.891364	0.999957		Adrb3	30.306	-0.572772	0.957713	-0.598062	0.549798	0.999801		Adrb3	9.19739	-0.84756	0.65079	-1.30236	0.192794	0.999985		Adrb3	25.1339	-0.0394953	0.783046	-0.050438	0.959773	0.99613		Adrb3	13.7161
Adrbk1	3756.61	-0.0878119	0.0628909	-1.39626	0.162637	0.539175		Adrbk1	1727.11	-0.00215225	0.076267	-0.0282199	0.977487	0.999866		Adrbk1	2579.8	-0.174869	0.0837884	-2.08703	0.0368855	0.710378		Adrbk1	7751.39	-0.173427	0.103011	-1.68357	0.092265	0.999801		Adrbk1	4134.44	0.00744062	0.0492226	0.151163	0.879847	0.999985		Adrbk1	8259.84	0.109541	0.0765795	1.43042	0.152596	0.865647		Adrbk1	3079.58
Adrbk2	1617.31	-0.100883	0.0786339	-1.28294	0.199512	0.591961		Adrbk2	768.546	-0.274908	0.101085	-2.71958	0.00653652	0.112636		Adrbk2	1537.34	-0.00568476	0.0774164	-0.0734309	0.941463	0.999957		Adrbk2	3245.93	-0.161073	0.131659	-1.22342	0.221173	0.999801		Adrbk2	2453.21	-0.252935	0.0690056	-3.66543	0.000246927	0.0424369		Adrbk2	3069.55	0.0443528	0.0887453	0.499776	0.617233	0.993275		Adrbk2	1807.45
Adrm1	1000.99	-0.0298034	0.0717133	-0.41559	0.67771	0.90893		Adrm1	683.919	-0.0682382	0.105331	-0.647843	0.517086	0.984437		Adrm1	795.288	-0.0245009	0.104424	-0.23463	0.814496	0.999957		Adrm1	2306.43	-0.0313085	0.141234	-0.221679	0.824564	0.999801		Adrm1	1095.1	-0.0302554	0.0702079	-0.43094	0.666512	0.999985		Adrm1	2734.41	0.030527	0.0961571	0.31747	0.750887	0.993408		Adrm1	974.238
Adsl	359.881	0.140983	0.134508	1.04814	0.294576	0.694269		Adsl	265.115	0.0117111	0.164106	0.0713629	0.943109	0.999866		Adsl	373.738	0.146369	0.137737	1.06267	0.287934	0.999957		Adsl	1131.66	-0.00905104	0.18098	-0.0500112	0.960113	0.999801		Adsl	343.784	0.0968067	0.123981	0.780818	0.43491	0.999985		Adsl	1140.39	0.0928006	0.131378	0.706363	0.479962	0.988795		Adsl	400.379
Adss	1267.5	-0.0149839	0.0672187	-0.222912	0.823604	0.95676		Adss	991.401	0.00613628	0.0887216	0.0691633	0.94486	0.999866		Adss	1169.65	-0.0537264	0.0860397	-0.624438	0.53234	0.999957		Adss	3675	0.0436516	0.118765	0.367545	0.713213	0.999801		Adss	1457.8	0.0209677	0.0770182	0.272244	0.785434	0.999985		Adss	3511.42	0.047366	0.0752427	0.62951	0.529015	0.988795		Adss	1235.88
Adssl1	182.107	-0.00978201	0.148014	-0.0660884	0.947307	NA		Adssl1	263.803	0.201907	0.171651	1.17627	0.239489	0.831904		Adssl1	341.697	0.188157	0.16207	1.16096	0.245658	0.999957		Adssl1	1991.62	0.202214	0.150064	1.34752	0.177814	0.999801		Adssl1	138.615	-0.149901	0.234947	-0.638022	0.52346	0.999985		Adssl1	1940.93	0.00196904	0.125746	0.0156589	0.987507	0.99748		Adssl1	409.492
Adtrp	0.208558	-1.20929	3.14195	-0.384884	0.700323	NA		Adtrp	0.38414	0.132102	3.24515	0.0407077	0.967529	NA		Adtrp	1.05694	-1.10491	3.24705	-0.340282	0.733644	0.999957		Adtrp	1.05472	-3.37855	3.63326	-0.929893	0.352426	NA		Adtrp	1.5707	1.48274	2.0433	0.72566	0.468047	0.999985		Adtrp	2.22428	-0.101049	3.2215	-0.0313672	0.974977	NA		Adtrp	0.30486
Aebp1	187.563	0.398483	0.242342	1.6443	0.100115	NA		Aebp1	111.151	0.362752	0.272671	1.33037	0.183398	NA		Aebp1	143.737	-0.158465	0.243817	-0.649933	0.515735	0.999957		Aebp1	543.705	0.218471	0.25716	0.849555	0.395572	0.999801		Aebp1	158.698	-0.014723	0.240112	-0.0613173	0.951107	0.999985		Aebp1	506.403	-0.0112436	0.219302	-0.0512701	0.95911	0.99613		Aebp1	403.152
Aebp2	1301.36	0.0927311	0.0771532	1.20191	0.229399	0.627913		Aebp2	993.146	0.180334	0.0905909	1.99064	0.0465206	0.388232		Aebp2	829.434	0.00705218	0.105046	0.0671342	0.946475	0.999957		Aebp2	2151.37	0.100201	0.141816	0.70656	0.47984	0.999801		Aebp2	1233.37	-0.167586	0.1049	-1.59757	0.110138	0.919271		Aebp2	2142.63	0.117156	0.10792	1.08558	0.277665	0.956108		Aebp2	886.852
Aen	392.447	0.0763878	0.120878	0.631942	0.527425	0.846065		Aen	226.067	-0.0643988	0.171435	-0.375647	0.70718	0.99728		Aen	386.602	-0.0651119	0.158769	-0.410103	0.68173	0.999957		Aen	1322.17	-0.0583983	0.16994	-0.34364	0.731117	0.999801		Aen	448.448	0.027071	0.107026	0.252938	0.800316	0.999985		Aen	1258.34	0.0331015	0.135835	0.243688	0.807472	0.993408		Aen	490.584
Aes	6604.33	-0.141627	0.0390276	-3.6289	0.000284635	0.011091		Aes	3660.7	-0.0539006	0.0609046	-0.885001	0.376156	0.937853		Aes	4672.81	0.0664803	0.0545917	1.21777	0.22331	0.999957		Aes	20522.5	-0.0161148	0.0841884	-0.191414	0.848202	0.999801		Aes	7192.06	-0.0378848	0.0539594	-0.702097	0.482619	0.999985		Aes	19154.1	0.0213147	0.0485181	0.439314	0.660434	0.993408		Aes	6364.58
AF067063	0.0772014	-0.359124	3.15896	-0.113684	0.909488	NA		AF067063	0.0820775	0.742105	3.25579	0.227934	0.819698	NA		AF067063	0	NA	NA	NA	NA	NA		AF067063	0.803164	-1.8989	3.69507	-0.513902	0.607321	NA		AF067063	0	NA	NA	NA	NA	NA		AF067063	0	NA	NA	NA	NA	NA		AF067063	0.111873
AF251705	41.658	0.0454612	0.324181	0.140234	0.888475	NA		AF251705	24.3163	0.130602	0.488122	0.26756	0.789038	NA		AF251705	20.0421	0.144722	0.588045	0.246107	0.8056	0.999957		AF251705	52.5247	0.0448215	0.744402	0.0602114	0.951987	0.999801		AF251705	31.8345	0.209085	0.330756	0.632144	0.527293	0.999985		AF251705	36.4329	-0.441304	0.613615	-0.719187	0.472026	0.988795		AF251705	24.4644
AF366264	0	NA	NA	NA	NA	NA		AF366264	0	NA	NA	NA	NA	NA		AF366264	0.0801786	0.806318	3.3069	0.243829	0.807363	NA		AF366264	0	NA	NA	NA	NA	NA		AF366264	0.223208	1.05749	3.15507	0.335173	0.737495	0.999985		AF366264	0	NA	NA	NA	NA	NA		AF366264	0.135065
AF529169	40.1798	-0.424169	0.30264	-1.40156	0.161046	NA		AF529169	99.8993	-0.291859	0.277082	-1.05333	0.292189	NA		AF529169	313.359	0.0929078	0.164584	0.564502	0.572412	0.999957		AF529169	1498.57	0.0997152	0.162498	0.613638	0.539455	0.999801		AF529169	66.594	-0.640596	0.264367	-2.42313	0.0153873	0.498993		AF529169	1490.96	-0.299785	0.180675	-1.65925	0.097065	0.776897		AF529169	207.764
Afap1	403.789	-0.0592235	0.112075	-0.528427	0.597203	0.874056		Afap1	230.15	0.239657	0.172337	1.39064	0.164336	0.709931		Afap1	258.366	0.107926	0.180144	0.59911	0.549099	0.999957		Afap1	921.17	-0.0832761	0.203499	-0.409221	0.682378	0.999801		Afap1	345.83	-0.00769273	0.119003	-0.064643	0.948458	0.999985		Afap1	953.401	-0.155669	0.143657	-1.08362	0.278534	0.956108		Afap1	396.687
Afap1l1	253.651	-0.0339963	0.133371	-0.254901	0.798799	0.951485		Afap1l1	198.273	0.252221	0.186873	1.34969	0.177114	0.734849		Afap1l1	167.95	0.0895698	0.214996	0.416611	0.676963	0.999957		Afap1l1	826.556	0.253125	0.207025	1.22268	0.221452	0.999801		Afap1l1	199.865	0.188928	0.153422	1.23143	0.218163	0.999985		Afap1l1	649.38	0.0807652	0.17187	0.469921	0.638412	0.993275		Afap1l1	250.546
Afap1l2	294.232	0.130539	0.134737	0.968845	0.332622	0.727048		Afap1l2	135.175	0.149429	0.218457	0.684018	0.493964	NA		Afap1l2	169.994	0.0580402	0.205818	0.281998	0.777945	0.999957		Afap1l2	412.211	0.420966	0.283658	1.48406	0.137793	0.999801		Afap1l2	188.735	0.0253149	0.136177	0.185898	0.852525	0.999985		Afap1l2	456.869	0.301025	0.284097	1.05959	0.289333	0.959712		Afap1l2	280.811
Aff1	529.842	-0.0412779	0.114148	-0.361617	0.717639	0.924226		Aff1	302.514	0.146489	0.146941	0.996926	0.318801	0.906261		Aff1	247.76	0.295486	0.173198	1.70606	0.0879966	0.999957		Aff1	1161.57	0.280727	0.206553	1.3591	0.174114	0.999801		Aff1	480.468	0.0740453	0.134578	0.550203	0.58218	0.999985		Aff1	894.761	0.0191289	0.170062	0.112482	0.910441	0.993408		Aff1	288.411
Aff2	315.383	-0.0370203	0.135414	-0.273386	0.784556	0.949874		Aff2	194.754	-0.217012	0.187543	-1.15713	0.247218	0.84031		Aff2	635.264	-0.174148	0.127369	-1.36727	0.17154	0.999957		Aff2	1482.13	-0.291512	0.163223	-1.78597	0.0741043	0.96253		Aff2	318.724	-0.265633	0.177619	-1.49552	0.134778	0.957887		Aff2	1295.73	0.0177561	0.127432	0.139338	0.889183	0.993408		Aff2	463.631
Aff3	189.393	0.632611	0.319606	1.97935	0.0477771	NA		Aff3	93.5075	-0.18365	0.337225	-0.544592	0.586034	NA		Aff3	109.431	0.15153	0.362376	0.418158	0.675832	0.999957		Aff3	375.521	-0.0618094	0.29801	-0.207407	0.835692	0.999801		Aff3	130.184	-0.337253	0.416841	-0.809067	0.418477	0.999985		Aff3	728.479	0.907176	1.6069	0.564552	0.572378	0.990678		Aff3	117.804
Aff4	5886.1	0.153345	0.0474016	3.23501	0.0012164	0.0300908		Aff4	4481.48	-0.0486299	0.0679477	-0.715695	0.47418	0.976212		Aff4	5881.16	-0.142557	0.0973561	-1.46429	0.143115	0.999957		Aff4	8255.16	-0.116659	0.0965359	-1.20845	0.226873	0.999801		Aff4	5458.06	-0.0651915	0.10545	-0.618221	0.53643	0.999985		Aff4	10595.9	-0.134706	0.0689224	-1.95446	0.0506464	0.634321		Aff4	5226.41
Afg3l1	455.275	0.0812595	0.100843	0.805802	0.420357	0.786619		Afg3l1	368.94	-0.0680239	0.145535	-0.467404	0.640211	0.993553		Afg3l1	431.202	0.137364	0.148977	0.92205	0.356502	0.999957		Afg3l1	1237.02	-2.06081e-05	0.176899	-0.000116496	0.999907	0.999997		Afg3l1	433.878	-0.23582	0.124758	-1.89022	0.0587279	0.78432		Afg3l1	1335.02	0.0179695	0.174725	0.102844	0.918086	0.993408		Afg3l1	409.2
Afg3l2	1282.77	-0.0248438	0.0740469	-0.335515	0.737237	0.929714		Afg3l2	868.789	-0.0335256	0.0923	-0.363224	0.716438	0.99728		Afg3l2	1181.33	-0.0191674	0.0874138	-0.219271	0.826439	0.999957		Afg3l2	3461.86	-0.101828	0.120273	-0.846645	0.397193	0.999801		Afg3l2	1407.51	0.0277125	0.0673831	0.411268	0.680876	0.999985		Afg3l2	3539.95	-0.0746359	0.0737275	-1.01232	0.311385	0.972691		Afg3l2	1305.63
Afm	0.391118	-1.71658	3.13309	-0.547885	0.583771	NA		Afm	0.328241	-0.203141	3.24397	-0.0626211	0.950068	NA		Afm	1.10236	-1.43113	2.18828	-0.653999	0.513112	0.999957		Afm	4.70661	-0.963103	2.28385	-0.421702	0.673242	NA		Afm	0.0582584	0.418451	3.16203	0.132336	0.894718	NA		Afm	3.48301	-0.135639	3.15399	-0.0430054	0.965697	NA		Afm	0.22256
Afmid	29.1694	0.345139	0.396451	0.870572	0.383988	NA		Afmid	40.5064	-0.147289	0.471382	-0.312462	0.754689	NA		Afmid	120.484	0.0802738	0.263071	0.305141	0.760259	0.999957		Afmid	181.456	0.307738	0.415821	0.740074	0.459255	0.999801		Afmid	42.164	-0.396799	0.389938	-1.0176	0.30887	0.999985		Afmid	264.194	-0.0436143	0.25884	-0.168499	0.866191	0.993408		Afmid	86.4632
Afp	0.162277	-0.498253	3.15417	-0.157966	0.874483	NA		Afp	0.226262	0.294665	3.26508	0.0902475	0.928091	NA		Afp	0.320714	1.19744	3.29733	0.363154	0.71649	NA		Afp	2.38616	-0.87649	3.52483	-0.248662	0.803622	NA		Afp	0.452836	1.62217	3.13642	0.517204	0.605014	0.999985		Afp	1.79052	2.22252	3.40218	0.653262	0.513587	NA		Afp	0.365212
Aftph	1951.52	0.148199	0.0835882	1.77297	0.0762345	0.365332		Aftph	1236.36	-0.0152248	0.0929041	-0.163876	0.869829	0.999481		Aftph	1264.99	-0.0359828	0.0847712	-0.424469	0.671224	0.999957		Aftph	2824.06	0.1036	0.12893	0.803532	0.421667	0.999801		Aftph	1697.49	0.048954	0.0884885	0.553224	0.58011	0.999985		Aftph	3083.65	0.199958	0.10082	1.98332	0.047332	0.618281		Aftph	1392.87
Aga	69.4298	0.280322	0.249534	1.12338	0.261275	NA		Aga	41.0446	-0.0261986	0.40243	-0.065101	0.948094	NA		Aga	79.5235	-0.308464	0.301987	-1.02145	0.307043	0.999957		Aga	292.257	0.0532925	0.332116	0.160463	0.872516	0.999801		Aga	68.744	0.423558	0.262017	1.61652	0.105981	0.910694		Aga	198.068	-0.814955	0.383677	-2.12406	0.0336647	0.547638		Aga	94.2147
Agap1	3050.54	-0.0386398	0.0499022	-0.774312	0.438747	0.795928		Agap1	2297.55	0.0642819	0.0679926	0.945424	0.344442	0.922499		Agap1	2999.4	-0.134388	0.0737012	-1.82342	0.0682395	0.927064		Agap1	7869.8	0.0970666	0.101999	0.951643	0.341278	0.999801		Agap1	2547.91	-0.035352	0.0908465	-0.38914	0.697173	0.999985		Agap1	8713.87	-0.0315637	0.0786594	-0.40127	0.688221	0.993408		Agap1	3814.45
Agap2	25419.3	-0.248809	0.0532085	-4.67612	2.92354e-06	0.00042775		Agap2	8733.31	-0.0954226	0.0564886	-1.68924	0.091174	0.546714		Agap2	3838.55	0.160465	0.104082	1.54172	0.123142	0.999957		Agap2	2910.83	-0.0566065	0.128803	-0.43948	0.660314	0.999801		Agap2	23726.1	-0.192001	0.103969	-1.84672	0.0647881	0.804519		Agap2	6247.5	-0.289757	0.168849	-1.71607	0.086149	0.747527		Agap2	5149.92
Agap3	500.053	-0.134145	0.132497	-1.01244	0.31133	0.708978		Agap3	208.703	-0.220135	0.20264	-1.08634	0.27733	0.873102		Agap3	230.763	0.263385	0.178411	1.47628	0.139868	0.999957		Agap3	1010.89	-0.0227363	0.201036	-0.113096	0.909955	0.999801		Agap3	613.101	-0.0828275	0.1205	-0.687365	0.491853	0.999985		Agap3	1011.24	-0.481314	0.212823	-2.26157	0.0237241	0.500685		Agap3	296.191
Agbl1	7.66807	-0.320556	0.720241	-0.445068	0.65627	NA		Agbl1	4.68132	0.268744	1.11613	0.240783	0.809724	NA		Agbl1	3.46272	-0.784687	1.31114	-0.598478	0.549521	0.999957		Agbl1	9.09139	-0.042311	1.61697	-0.0261669	0.979124	NA		Agbl1	7.85205	0.563674	0.71451	0.788896	0.430173	0.999985		Agbl1	29.425	-0.739429	1.24366	-0.594561	0.552137	0.988795		Agbl1	4.21325
Agbl2	74.762	0.249037	0.252624	0.9858	0.324231	NA		Agbl2	92.6385	-0.367453	0.309837	-1.18596	0.235639	NA		Agbl2	20.3463	0.563525	0.623914	0.90321	0.366415	0.999957		Agbl2	73.5504	0.191451	0.644721	0.296952	0.766503	0.999801		Agbl2	32.163	-0.0116168	0.355658	-0.0326629	0.973943	0.999985		Agbl2	96.3974	-0.294518	0.645599	-0.456194	0.648251	0.993275		Agbl2	48.6251
Agbl3	139.465	0.116058	0.180718	0.642204	0.520741	NA		Agbl3	109.838	-0.00673167	0.254726	-0.0264272	0.978917	NA		Agbl3	180.69	-0.065705	0.204778	-0.32086	0.748317	0.999957		Agbl3	304.635	-0.0205825	0.333141	-0.0617832	0.950735	0.999801		Agbl3	154.691	-0.0135146	0.182895	-0.0738931	0.941095	0.999985		Agbl3	370.081	-0.0537561	0.254033	-0.211611	0.83241	0.993408		Agbl3	181.213
Agbl4	86.2658	-0.133031	0.215513	-0.617277	0.537052	NA		Agbl4	104.798	-0.481641	0.260402	-1.8496	0.0643706	NA		Agbl4	239.148	-0.0245421	0.179822	-0.13648	0.891442	0.999957		Agbl4	388.152	-0.401664	0.298188	-1.34701	0.177976	0.999801		Agbl4	162.343	-0.520235	0.157301	-3.30725	0.000942166	0.0997901		Agbl4	646.121	-0.478023	0.203336	-2.3509	0.0187279	0.450298		Agbl4	229.255
Agbl5	64.8105	0.504339	0.440881	1.14393	0.252651	NA		Agbl5	61.5318	0.25022	0.47592	0.525761	0.599054	NA		Agbl5	89.2724	-0.466504	0.424027	-1.10018	0.271256	0.999957		Agbl5	188.415	0.300658	0.438797	0.685187	0.493226	0.999801		Agbl5	64.4814	0.723604	0.449614	1.60939	0.107532	0.916197		Agbl5	200.164	0.57919	0.34495	1.67906	0.0931413	0.767997		Agbl5	136.321
Ager	8.87476	-0.42259	0.667753	-0.632853	0.526829	NA		Ager	6.54692	-0.0720142	0.929047	-0.0775141	0.938215	NA		Ager	7.68511	-0.0508823	0.938471	-0.0542183	0.956761	0.999957		Ager	14.7661	0.0522546	1.32313	0.0394933	0.968497	0.999801		Ager	7.59634	-0.518452	0.692116	-0.749082	0.453808	0.999985		Ager	12.8454	0.168065	1.20694	0.139249	0.889253	0.993408		Ager	9.78957
Agfg1	2136.58	0.0116395	0.0566323	0.205527	0.83716	0.962422		Agfg1	1142.45	-0.0548529	0.0970919	-0.564958	0.572102	0.993553		Agfg1	1341.01	-0.029109	0.0985645	-0.29533	0.767742	0.999957		Agfg1	3484.47	-0.00945225	0.123134	-0.0767637	0.938812	0.999801		Agfg1	2260.12	-0.062372	0.0828152	-0.753147	0.451362	0.999985		Agfg1	3810.78	0.0623499	0.0829201	0.751928	0.452094	0.988795		Agfg1	2385.19
Agfg2	1346.35	-0.0322931	0.0683524	-0.472449	0.636606	0.8888		Agfg2	630.966	-0.000288508	0.116375	-0.00247913	0.998022	0.999963		Agfg2	430.27	-0.0376899	0.147376	-0.25574	0.798151	0.999957		Agfg2	1655.98	-0.161333	0.156376	-1.0317	0.302212	0.999801		Agfg2	1263.25	0.03166	0.0783812	0.403923	0.686269	0.999985		Agfg2	1837	-0.201629	0.122467	-1.6464	0.0996808	0.784558		Agfg2	558.791
Aggf1	1105.49	0.00774769	0.0727446	0.106505	0.915181	0.98095		Aggf1	606.026	0.138487	0.108977	1.2708	0.203801	0.776517		Aggf1	703.877	0.0980711	0.106346	0.922186	0.356431	0.999957		Aggf1	2442.37	0.0200236	0.134841	0.148497	0.88195	0.999801		Aggf1	1085.78	0.0398509	0.0721135	0.552613	0.580528	0.999985		Aggf1	2281.89	-0.0305984	0.101636	-0.30106	0.763369	0.993408		Aggf1	978.129
Agk	623.057	0.0246714	0.0869411	0.283771	0.776586	0.947378		Agk	391.085	-0.127453	0.130318	-0.978014	0.328067	0.912825		Agk	419.076	0.0489158	0.132152	0.370149	0.711271	0.999957		Agk	1202.99	0.00857488	0.17698	0.0484511	0.961357	0.999801		Agk	666.016	0.1691	0.0872242	1.93868	0.0525403	0.760668		Agk	1309.35	0.0177747	0.123928	0.143427	0.885953	0.993408		Agk	538.183
Agl	1001.42	-0.110657	0.08803	-1.25704	0.208739	0.602221		Agl	647.283	0.0193737	0.109048	0.177662	0.858988	0.999481		Agl	1010.17	0.0733088	0.0890675	0.82307	0.410468	0.999957		Agl	3914.59	-0.056654	0.122838	-0.461208	0.644649	0.999801		Agl	1040.4	-0.103569	0.092182	-1.12353	0.261213	0.999985		Agl	3455.68	-0.107962	0.0882367	-1.22354	0.221124	0.926993		Agl	1077.01
Agmat	3.25674	-0.643411	1.02828	-0.625718	0.5315	NA		Agmat	4.77812	0.31136	1.30837	0.237975	0.811901	NA		Agmat	3.3971	1.51819	1.91312	0.793564	0.427449	0.999957		Agmat	104.039	0.00116336	0.553421	0.00210213	0.998323	0.999801		Agmat	1.73915	0.163128	1.75277	0.0930683	0.925849	0.999985		Agmat	27.8114	-0.247033	0.719567	-0.343307	0.731367	0.993408		Agmat	3.20159
Agmo	141.223	-0.124018	0.163753	-0.757347	0.448842	NA		Agmo	55.9583	0.064683	0.329165	0.196507	0.844214	NA		Agmo	68.382	0.291354	0.312305	0.932915	0.350864	0.999957		Agmo	220.49	0.38568	0.380354	1.014	0.310582	0.999801		Agmo	106.605	0.0940145	0.209006	0.449817	0.652843	0.999985		Agmo	178.423	-0.141235	0.312992	-0.451242	0.651815	0.993275		Agmo	79.2592
Ago1	1365.42	0.0530985	0.0771614	0.688148	0.491359	0.827808		Ago1	710.867	-0.0772094	0.110605	-0.698065	0.485136	0.976935		Ago1	886.571	-0.113448	0.120524	-0.941291	0.346556	0.999957		Ago1	1995.22	0.0452659	0.165963	0.272746	0.785048	0.999801		Ago1	1149.86	-0.201625	0.152859	-1.31903	0.187159	0.999985		Ago1	2169.29	0.0800958	0.112153	0.714164	0.475126	0.988795		Ago1	710.196
Ago2	2848.98	-0.00756362	0.0507001	-0.149184	0.881409	0.970474		Ago2	2661.53	-0.180002	0.0699044	-2.57498	0.0100246	0.150816		Ago2	3084.96	-0.0472082	0.0925594	-0.510031	0.61003	0.999957		Ago2	4915.44	-0.0706314	0.112778	-0.626287	0.531127	0.999801		Ago2	2968.87	-0.174315	0.0817659	-2.13189	0.0330162	0.656756		Ago2	6401.07	-0.170013	0.087047	-1.95312	0.0508051	0.634321		Ago2	3184.51
Ago3	1304.54	0.209626	0.0809843	2.58848	0.0096401	0.110761		Ago3	1198.78	-0.0381964	0.0989764	-0.385914	0.699561	0.996508		Ago3	1435.45	0.0212096	0.0926528	0.228915	0.818935	0.999957		Ago3	2774.78	0.179396	0.129555	1.38471	0.16614	0.999801		Ago3	1385.27	-0.162082	0.113329	-1.4302	0.152661	0.97237		Ago3	2964.95	-0.0339039	0.132302	-0.256261	0.797749	0.993408		Ago3	1221.48
Ago4	330.389	0.0915619	0.148918	0.614846	0.538656	0.848726		Ago4	231.641	0.0983937	0.19526	0.503911	0.614324	0.993553		Ago4	244.842	0.0307421	0.167843	0.18316	0.854672	0.999957		Ago4	511.988	-0.0927005	0.257569	-0.359905	0.718918	0.999801		Ago4	316.709	0.210519	0.160148	1.31452	0.18867	0.999985		Ago4	594.483	-0.153671	0.185401	-0.828854	0.407187	0.988795		Ago4	292.864
Agpat1	2204.52	-0.113198	0.0531807	-2.12855	0.0332918	0.232059		Agpat1	1322.11	-0.0143495	0.0866967	-0.165514	0.86854	0.999481		Agpat1	1475.32	0.0449786	0.0791961	0.56794	0.570076	0.999957		Agpat1	3689.72	-0.0896146	0.118177	-0.758312	0.448264	0.999801		Agpat1	2454.02	-0.0586553	0.0687465	-0.85321	0.393543	0.999985		Agpat1	4938.91	0.0504899	0.0679728	0.742795	0.457606	0.988795		Agpat1	1951.95
Agpat2	20.1228	-0.308571	0.489712	-0.630107	0.528625	NA		Agpat2	8.57778	0.452263	0.82535	0.547965	0.583716	NA		Agpat2	19.1063	0.145029	0.569285	0.254757	0.798911	0.999957		Agpat2	51.4743	0.652118	0.757121	0.861313	0.389066	0.999801		Agpat2	22.3167	-0.211605	0.41574	-0.508984	0.610764	0.999985		Agpat2	47.9332	-0.149247	0.591292	-0.252408	0.800726	0.993408		Agpat2	24.793
Agpat3	5180.35	-0.140465	0.0517219	-2.71577	0.00661215	0.0888578		Agpat3	2789.11	-0.0990194	0.0642044	-1.54225	0.123012	0.627655		Agpat3	3845.51	0.0311221	0.0589236	0.528178	0.597376	0.999957		Agpat3	14055.3	0.102354	0.0990808	1.03304	0.301585	0.999801		Agpat3	5149.19	-0.129271	0.0724501	-1.78427	0.0743792	0.83291		Agpat3	12577.7	-0.0531747	0.0851571	-0.624432	0.532344	0.988795		Agpat3	4441.61
Agpat4	874.895	0.11055	0.08507	1.29952	0.193766	0.584734		Agpat4	581.788	0.0991271	0.138964	0.713329	0.475642	0.976212		Agpat4	730.343	-0.0287218	0.110375	-0.260219	0.794694	0.999957		Agpat4	2062.73	0.223746	0.143635	1.55774	0.119294	0.999801		Agpat4	889.377	0.049531	0.0888911	0.55721	0.577384	0.999985		Agpat4	2537.9	0.0742852	0.0922232	0.805494	0.420535	0.988795		Agpat4	953.672
Agpat5	999.277	-0.0164707	0.0672096	-0.245065	0.806406	0.952205		Agpat5	655.76	0.0270414	0.107799	0.25085	0.80193	0.999481		Agpat5	919.679	-0.021338	0.0969461	-0.220102	0.825792	0.999957		Agpat5	3048.95	0.0746633	0.125582	0.594537	0.552153	0.999801		Agpat5	1010.13	0.0657872	0.0779577	0.843883	0.398735	0.999985		Agpat5	2912.51	0.018791	0.0757534	0.248054	0.804092	0.993408		Agpat5	1165.39
Agpat6	1301.29	-0.0340968	0.0619075	-0.550771	0.581791	0.864956		Agpat6	812.731	-0.0224817	0.0992513	-0.226513	0.820802	0.999481		Agpat6	1017.16	-0.0310065	0.101795	-0.304597	0.760673	0.999957		Agpat6	3117.61	-0.0641159	0.124508	-0.514953	0.606586	0.999801		Agpat6	1344.03	0.000789494	0.0701038	0.0112618	0.991015	0.999985		Agpat6	3036.29	-0.0721269	0.0802533	-0.898741	0.368791	0.981301		Agpat6	1289.09
[truncated: 20,892 more rows]
[truncated: 33 more columns]

## Sheet: Table 2
RE v NP dHF	baseMean	log2FoldChange	lfcSE	stat	pvalue	padj		RE v NP NAc	baseMean	log2FoldChange	lfcSE	stat	pvalue	padj		RE v NP mPOA	baseMean	log2FoldChange	lfcSE	stat	pvalue	padj		RE v NP LC	baseMean	log2FoldChange	lfcSE	stat	pvalue	padj		RE v NP vHF	baseMean	log2FoldChange	lfcSE	stat	pvalue	padj		RE v NP DRN	baseMean	log2FoldChange	lfcSE	stat	pvalue	padj		RE v NP PVN	baseMean
[truncated: 1,567 more rows]
[truncated: 33 more columns]

[truncated: 17 more sheets: Table 3, Table 4, Table 5, Table 6, Table 7, Table 8, Table 9, Table 10, Table 11, Table 12, Table 13, Table 14, Table 15, Table 16, Table 17, Table 18, Table 19]
