# Supplementary material for: Dopamine drives persistent remodelling of the maternal brain
Source: Nature. 2026 May 20;654(8118):465–75. doi: 10.1038/s41586-026-10509-4 (PMC13253353; doi:10.1038/s41586-026-10509-4)
Supplement: Supplementary file 5 — Source Data Figs. 1, 2, 4 and 5 and Source Data Extended Data Figs. 1, 2, 5–7, 9 and 10 [file 41586_2026_10509_MOESM5_ESM.xlsx]

## Sheet: Fig 1b-d; Extended Data 1b-g
	Baseline	Composition-adjusted	log2FC of normalized surrogate proportion variables
Brain region	DEG #	DEG #	neu	ast	mic	opc	oli	end
dHF	502	1567	-1.19006	-2.30146	-2.01328	-3.04875	3.01092	-1.97927
NAc	352	105	-1.39222	2.08143	3.05655	-3.12862	3.27495	1.00273
mPOA	239	268	1.33039	-0.86153	0.850866	-6.38342	-1.72949	1.66724
LC	205	908	3.33109	6.47033	2.99713	-2	5.3891	1.73488
vHF	116	70	-0.738509	0.862824	0.602819	-2.28291	0.323266	2.49529
DRN	108	2	2.19613	1.49071	-0.301384	1.06361	0.183999	-2.13508
PVN	54	331	-1.81508	-0.31086	-0.0440877	2.58066	0.104147	-0.992703
BLA	55	260	-0.476844	-0.16329	-0.949418	-0.193323	1.80433	-1.43025
VTA	46	0	-1.28223	-0.39537	-2.41693	-0.0815104	-1.69379	4.32901
OB	31	0	2.22901	2.96256	0.451483	-0.648674	-2.17559	-0.898284
mPFC	22	278	0.553686	-1.80803	-0.677989	0.515643	0.891406	0.0589039

## Sheet: Fig 1j; Extended Data 2i-k
Female	Latency to sniff	Time to pick up pup 1	Time to pick up pup 2	Treatment	Estrous stage	Litter size
173	26	45	84	RE	Metestrus	4
170	49	60	133	RE	Diestrus	5
174	20	29	54	RE	Diestrus	7
169	41	54	75	RE	Diestrus	7
164	23	25	62	RE	Diestrus	8
163	28	52	150	RE	Proestrus	8
161	10	29	67	RE	Metestrus	10
178	15	60	144	NP	Metestrus	0
177	34	90	132	NP	Estrus	0
181	55	185	240	NP	Metestrus	0
179	41	186	600	NP	Metestrus	0
176	125	191	375	NP	Metestrus	0
180	62	246	302	NP	Proestrus	0

## Sheet: Fig 1k-l; Extended Data 2l-n
Sample	Group	Preshock 1	Preshock 2	Preshock 3	Preshock 4	Preshock 5	Test	Estrous stage
301	NP	8.16667	5.66667	8.33333	37.5	74	47.2667	diestrus
302	NP	2	0	13.1667	52.8333	79.6667	56.7667	metestrus																						18.5	48.5	54	6.16667	0	6.16667	2.16667	8.5
303	NP	0	10.1667	55.6667	18.3333	55.6667	21.7667	estrus																						29.3333	33.3333	29.8333	18.1667	2.5	4.16667	6.83333	24.5
305	NP	10.6667	5.33333	11.1667	29.6667	13	80.2	estrus																						22.3333	33	27.5	20.1667	1.5	16.8333	3	12.3333
306	NP	27.8333	26.6667	60.3333	46.5	80.8333	78.2667	estrus																						17.1667	50	50.6667	30.6667	0	26.6667	4	14.6667
315	NP	0	0	3.66667	4.66667	6.5	22.7667	metestrus																						8.66667	28	80.6667	23.8333	0	8	14.6667	17.5
316	NP	35	36.8333	77.5	92	92.3333	86.9667	diestrus
317	NP	19.8333	18.1667	30.3333	67.3333	76	38.7667	metestrus
318	NP	4.16667	8.83333	55.5	77.1667	58.1667	30.1667	estrus
323	NP	0	0	18.8333	3.83333	12.6667	59.3	diestrus
307	RE	46.6667	31.6667	74.5	96.8333	91.1667	92.1	diestrus
311	RE	15.3333	24.8333	53.6667	79.5	84	77.7667	diestrus
312	RE	5	2	21.1667	25.8333	71.3333	55.0667	metestrus
313	RE	32.1667	31.6667	44.6667	73	90.1667	63.8333	metestrus
314	RE	35.1667	20.3333	34.1667	26.5	35.5	87.5	metestrus
321	RE	25.1667	23.1667	85.1667	64.5	96.1667	76.6667	estrus
322	RE	26.1667	49.6667	85.6667	90.8333	97.8333	74.5667	metestrus
309	No shock	18.5	29.3333	22.3333	17.1667	8.66667	11.3333	na
310	No shock	48.5	33.3333	33	50	28	39.4	na
319	No shock	54	29.8333	27.5	50.6667	80.6667	26.3667	na
320	No shock	6.16667	18.1667	20.1667	30.6667	23.8333	16.3	na
325	No shock	0	2.5	1.5	0	0	0.933333	na
326	No shock	6.16667	4.16667	16.8333	26.6667	8	5.76667	na
308	No shock	2.16667	6.83333	3	4	14.6667	18.8	na
304	No shock	8.5	24.5	12.3333	14.6667	17.5	27.8333	na

## Sheet: Extended Data 2a-g
		Open Field				Light-Dark Box
Sample	Group	% center	% corners	latency to center	total distance	% time in light	%time in dark	latency to light	transitions	estrous stage during light-dark
213	NP	2.37	60.29	43.93	1533.69	8.44333	90.0633	11.86	8	estrus
214	NP	9.5	46.2	13.79	1911.49	24.0533	75.9467	11.14	13	estrus
215	NP	6.51333	57.3567	50.09	1613.24	35.7667	60.99	0	29	estrus
216	NP	2.50667	62.68	34.63	1001.5	16.82	76.4533	22.22	32	estrus
218	NP	5.50333	49.1467	53.23	1410.93	20.19	76.6333	15.38	11	estrus
219	NP	4.34667	58.7833	10.2	1455.07	12.9133	86.84	36.16	12	metestrus
220	NP	4.45333	47.7633	40.83	1151.35	22.2567	75.3833	3.11	18	diestrus
221	NP	3.53	60.83	16.97	1746.13	24.4367	72.0967	22	21	metestrus
201	RE	2.98	68.71	18.88	1683.98	8.22667	89.8133	70.29	8	diestrus
202	RE	2.38667	78.7967	56.13	956.08	17.2833	82.63	248.15	1	metestrus
203	RE	0.753333	75.84	7.18	1402.61	29.1867	68.3433	31.26	24	estrus
204	RE	3.8	54.7167	21.9	1088.49	15.2667	71.6	12.61	42	metestrus
205	RE	10.3833	49.9867	1.95	1234.54	24.92	72.26	2.17	35	diestrus
206	RE	2.49	66.6467	55.71	1854.39	18.35	81.65	4.45	10	metestrus
207	RE	7.31667	64.6533	3.04	1033.48	12.9267	84.43	146.24	10	diestrus

## Sheet: Extended Data 2h
Sample	Group	Time immobile	Estrous stage
301	NP	106.19	diestrus
303	NP	45.78	diestrus
304	NP	139.37	diestrus
305	NP	70.47	estrus
315	NP	3.43	diestrus
316	NP	41.46	metestrus
317	NP	8.49	diestrus
318	NP	66.75	metestrus
323	NP	163.19	estrus
324	NP	85.25	diestrus
307	RE	196.61	estrus
308	RE	107.63	diestrus
311	RE	131.3	metestrus
312	RE	69.53	metestrus
313	RE	14.41	diestrus
314	RE	108.02	diestrus
321	RE	16.29	estrus
322	RE	57.51	metestrus

## Sheet: Figure 2e-f
Animal	Group	Litter size	Preshock 1	Preshock 2	Preshock 3	Preshock 4	Preshock 5	Context Test	Estrous stage (based on high vs. low estradiol level; 1=proestrus or estrus; 2=metestrus or diestrus)
3A	Control RE	9	20.6667	11	37.6667	56	87.5	38.8	1
3B	Control RE	7	19.1667	6.16667	12.6667	54.3333	80.5	15.1667	2
3C	Control RE	7	11.8333	3	20.5	68.8333	72	30.5333	2
3D	Control RE	7	17.1667	41.6667	75.1667	87.5	93.1667	51.5	2
6A	Control RE	6	0	3.5	62.5	96.1667	67.6667	55.9333	1
6B	Control RE	9	2.33333	27	29.5	68.1667	79.3333	14.9333	1
6C	Control RE	7	20.8333	1.5	17.1667	58.8333	64.3333	36.5667	1
6D	Control RE	6	19.6667	5.5	31.5	48.6667	57.5	22.7	1
7A	Control RE	7	12.1667	2.83333	35.6667	49.6667	53.6667	59.1	2
7B	Control RE	7	0	0	5.83333	27.5	40.6667	32.6667	1
7C	Control RE	4	0	5.16667	5.5	45	76.8333	29.3667	2
7D	Control RE	9	0	2.33333	11.5	54.6667	46	21.1	1
2A	Stress RE	6	19.3333	14.5	24	64.8333	79	59	1
2b	Stress RE	8	8.5	2.33333	21.3333	50	77.1667	45	1
2D	Stress RE	5	0	0	16.5	27	69.6667	3.96667	2
4A	Stress RE	9	18.1667	8.33333	2.66667	11	37	16.5333	2
4B	Stress RE	8	0	0	6	38.5	40.8333	20.0667	2
4C	Stress RE	6	9	3.83333	14.3333	64	65.3333	43.7667	2
4D	Stress RE	7	1.83333	1.5	9.66667	20.1667	70.6667	16.1	2
8A	Stress RE	4	8.66667	30.6667	41.8333	42.3333	83	38.2	2
8B	Stress RE	9	0	0	6.5	61	68.6667	24.5667	2
8C	Stress RE	9	0	0	0	5	13.6667	4	1
8D	Stress RE	9	0	0	0	7.33333	58.3333	11.8	2
1A	NP	0	0	0	6.33333	20.6667	59.1667	18.4	2
1B	NP	0	0.666667	0	11.8333	26	13.6667	9.83333	1
1C	NP	0	16.1667	8.33333	5.83333	46.1667	62	30.9667	1
1D	NP	0	8	0	4.5	0	18.5	17.2	1
5A	NP	0	20.1667	1.83333	45	70	88.6667	21.2333	2
5B	NP	0	1.5	3.33333	2.5	20	68.1667	21.2	1
5C	NP	0	0	0	0	8.33333	19.3333	6.26667	1
5D	NP	0	2.66667	0	0	41.5	41.6667	5.36667	2
9B	NP	0	11.3333	5.33333	14	46.8333	63	18.6333	1
9C	NP	0	15.6667	7.66667	21.1667	54	62.3333	30.6667	2
9D	NP	0	1.33333	0	13.1667	21.5	64.3333	26.9667	1

## Sheet: Extended Data 5a
Sample	0	30	180	300	Group
161	149.671	143.701	76.6899	156.425	Control RE
164	96.2312	130.691	219.012	238.371	Control RE
169	293.882	339.39	63.648	77.2843	Control RE
170	104.773	170.334	117.917	58.3762	Control RE
173	41.8973	46.3352	114.226	165.876	Control RE
174	9.32824	66.8337	139.648	251.338	Control RE
154	25.1075	148.368	287.87	183.624	Stress RE
155	44.6847	135.226	200.066	106.903	Stress RE
156	149.649	35.9042	279.015	148.976	Stress RE
158	109.552	59.9893	421.276	74.0857	Stress RE
159	212.787	248.444	310.292	258.891	Stress RE
175	94.8315	74.4818	279.863	248.403	Stress RE
176	73.3537	53.62	199.589	76.8139	NP
177	41.0853	115.464	4.17522	81.9154	NP
178	13.8848	324.136	10.1238	12.7783	NP
179	5.31835	35.4417	13.5299	135.263	NP
180	16.0853	108.578	43.4871	46.9761	NP
181	3.39954	50.5822	15.5928	82.8488	NP

## Sheet: Extended Data 5b
Control RE	Stress RE
7	6
6	9
9	9
7	5
6	8
7	6
9	7
7	9
4	9
7	4
7	8
9	7

## Sheet: Extended Data 5c
Group	P10	P21	P31	P51
Control RE	28.9	26.7	24.3	26
Control RE	28.6	26.9	24	23.8
Control RE	27.7	26	24.5	24.8
Control RE	31	26.5	25.5	25.1
Control RE	28.7	25.8	24.2	23.3
Control RE	28.3	27.5	25.6	24.8
Control RE	28.8	26.8	25.3	25.7
Control RE	30	27.4	26	24.7
Control RE	29.8	27.5	25.8	25.4
Control RE	32.8	27.7	25	25.9
Control RE	29.4	27.6	26.1	27.5
Control RE	27.6	24.8	23.9	22.2
Control RE	24.2	23.6	21.4	20.4
Control RE	29.9	29	26.6	26.7
Control RE	30.1	27.7	26.8	28.1
Control RE	29.3	27.6	25	24.8
Control RE	28.6	27.4	26.3	26.6
Control RE	28.7	25.2	24.8	24.4
Control RE	33	29.8	25.5	25.9
Control RE	28.4	26.2	23.4	22.9
Control RE	29	24.6	24.9	24.8
Stress RE	28.4	24.4	24.8	23.7
Stress RE	29.3	27.6	26.9	27.3
Stress RE	29.6	24.8	25.5	24.6
Stress RE	32.4	29.7	27.6	27.1
Stress RE	31.1	28.5	26.2	26.2
Stress RE	29.1	27.5	27	29
Stress RE	28.4	26.5	25.5	24.8
Stress RE	30.6	28.4	27.1	26.8
Stress RE	28.4	26.6	24.8	25.4
Stress RE	29.2	24.9	24.7	24.4
Stress RE	25.1	24.6	22.9	22.3
Stress RE	27.7	26	24	23.4
Stress RE	29.5	27.3	26.8	27.3
Stress RE	27.8	28.6	25.9	26.1
Stress RE	27.1	25.3	24	22.9
Stress RE	29.1	26.2	25.4	25.9
Stress RE	30.9	28.3	26.1	25.2
Stress RE	29.8	26.3	24.4	25.3
Stress RE	27.9	24.6	24.6	24.4
Stress RE	27.9	26.6	25.1	25.5

## Sheet: Extended Data 5e
Sample	Group	Discrimination Index	Estrous stage
117	Control RE	-0.0103093	estrus
134	Control RE	-0.0961538	diestrus
106	Control RE	0.710879	diestrus
96	Control RE	0.476868	metestrus
126	Control RE	0.25	estrus
102	Control RE	-0.123209	proestrus
127	Stress RE	0.694915	proestrus
110	Stress RE	0.0588235	diestrus
111	Stress RE	-0.311688	estrus
130	Stress RE	0.388795	diestrus
114	Stress RE	0.52381	metestrus
119	Stress RE	-0.291667	metestrus
112	NP	0.679083	estrus
121	NP	0.760518	estrus
97	NP	-0.5	estrus
105	NP	-0.25167	diestrus
128	NP	0.524664	diestrus
138	NP	0.373913	estrus

[truncated: 16 more sheets: Extended Data 5f-g, Extended Data 5h, Figure 2l, Figure 2m, Extended Data 6g-i, Extended Data 7s, Extended Data 7v, Extended Data 7w, Figure 4d, Figure 4e; Extended Data 9e, Figure 4f; Extended Data 9d, 9f, Extended Data 9b, Extended Data 9c, Extended Data 9g, Fig 5i-j, Extended Data 10d]
